# Supplementary material for: Single-Nucleus Chromatin Accessibility Landscape Reveals Diversity in Regulatory Regions Across Distinct Adult Rat Cortex
Source: Front Mol Neurosci. 2021 May 17;14:651355. doi: 10.3389/fnmol.2021.651355 (PMC8166204; doi:10.3389/fnmol.2021.651355)
Supplement: SUPPLEMENTARY FIGURE 1 — Cell-type-specific marker genes visualized by UMAP. [file Data_Sheet_1.ZIP]

Archive with 13 entries (12 files):
- Supplementary mertials/
- Supplementary mertials/Supplementary Figure 1.tiff
- Supplementary mertials/Supplementary Figure 2.tiff
- Supplementary mertials/Supplementary Figure 3.tiff
- Supplementary mertials/Supplementary File 1.R
- Supplementary mertials/Supplementary File 2.R
- Supplementary mertials/Supplementary File 3.R
- Supplementary mertials/Supplementary File 4.R
- Supplementary mertials/Supplementary File 5.R
- Supplementary mertials/Supplementary Table 2. Cell type-specific marker genes list.docx
- Supplementary mertials/Supplementary Table 3. Differential gene activity scores in each cell type.xlsx
- Supplementary mertials/Supplementary Table 4. Transcription factor motif enrichment in each cell type.xlsx
- Supplementary mertials/Supplementary Table1. snATAC-seq metadata and mapping statistics.docx
