# Supplementary material for: Single-Nucleus Chromatin Accessibility Landscape Reveals Diversity in Regulatory Regions Across Distinct Adult Rat Cortex
Source: Front Mol Neurosci. 2021 May 17;14:651355. doi: 10.3389/fnmol.2021.651355 (PMC8166204; doi:10.3389/fnmol.2021.651355)
Supplement: SUPPLEMENTARY FIGURE 1 — Cell-type-specific marker genes visualized by UMAP. [file Data_Sheet_1.ZIP › Supplementary mertials/Supplementary File 1.R]

### Get the parameters
parser = argparse::ArgumentParser(description="Script to QC scATAC data by ArchR")
parser$add_argument('-I','--inputFiles', help='input fragment file')
parser$add_argument('-D','--id', help='sample ID')
parser$add_argument('-T','--filtertss', help='tss threhold')
parser$add_argument('-F','--filterFrags', help='fragment number threhold')
parser$add_argument('-O','--out', help='out directory')
parser$add_argument('-B','--bsgenome', help='BSgenome')
parser$add_argument('-G','--txDb', help='TxDb')
parser$add_argument('-R','--org', help='org')
args = parser$parse_args()

###

library("ArchR")
library("GenomicRanges")


addArchRThreads(threads = 1)
######Creating Arrow Files

library(args$bsgenome,character.only = T)
library(args$txDb,character.only = T)
library(args$org,character.only = T)

r1=get(args$txDb)
r2=get(args$org)

genomeAnnotation <- createGenomeAnnotation(genome = args$bsgenome,filter = TRUE)
geneAnnotation <- createGeneAnnotation(TxDb = r1, OrgDb = r2)

#################################################################################################################
#####------------------------------------------------ArchR--------------------------------------------------#####
#################################################################################################################

inputFiles=c(args$inputFiles)
names(inputFiles)=c(args$id)

setwd(args$out)

#########-----------------------------Creating Arrow Files---------------------------------#########
ArrowFiles <- createArrowFiles(
  inputFiles = inputFiles,
  sampleNames = names(inputFiles),
  filterTSS = as.numeric(args$filtertss), #Dont set this too high because you can always increase later
  filterFrags = as.numeric(args$filterFrags),
  addTileMat = TRUE,
  addGeneScoreMat = TRUE,
  geneAnnotation = geneAnnotation,
  genomeAnnotation = genomeAnnotation,
  force=T,
  nChunk=1,
  subThreading=FALSE
)
#########-----------------------------Inferring scATAC-seq Doublets with ArchR-------------#########

addArchRThreads(threads = 1)

doubScores <- addDoubletScores(
    input = ArrowFiles,
    k = 10, #Refers to how many cells near a "pseudo-doublet" to count.
    knnMethod = "UMAP", #Refers to the embedding to use for nearest neighbor search with doublet projection.
    LSIMethod = 1
)
