# Supplementary material for: Single-Nucleus Chromatin Accessibility Landscape Reveals Diversity in Regulatory Regions Across Distinct Adult Rat Cortex
Source: Front Mol Neurosci. 2021 May 17;14:651355. doi: 10.3389/fnmol.2021.651355 (PMC8166204; doi:10.3389/fnmol.2021.651355)
Supplement: SUPPLEMENTARY FIGURE 1 — Cell-type-specific marker genes visualized by UMAP. [file Data_Sheet_1.ZIP › Supplementary mertials/Supplementary File 2.R]

### Get the parameters
parser = argparse::ArgumentParser(description="Script to Cluster scATAC data by ArchR")
parser$add_argument('-I','--inputpath', help='input arrow directory')
parser$add_argument('-D','--id', help='tissue ID')
parser$add_argument('-O','--out', help='out directory')
parser$add_argument('-F','--filterRatio', help='filterRatio')
parser$add_argument('-T','--threads', help='threads')
parser$add_argument('-B','--bsgenome', help='BSgenome')
parser$add_argument('-G','--txDb', help='TxDb')
parser$add_argument('-R','--org', help='org')
args = parser$parse_args()

###
library("ArchR")
library("GenomicRanges")

addArchRThreads(threads = as.numeric(args$threads))
######Creating Arrow Files

library(args$bsgenome,character.only = T)
library(args$txDb,character.only = T)
library(args$org,character.only = T)

r1=get(args$txDb)
r2=get(args$org)

genomeAnnotation <- createGenomeAnnotation(genome = args$bsgenome,filter = TRUE)
geneAnnotation <- createGeneAnnotation(TxDb = r1, OrgDb = r2)

#################################################################################################################
#####------------------------------------------------ArchR--------------------------------------------------#####
#################################################################################################################

#########-----------------------------Creating Arrow Files---------------------------------#########
setwd(args$inputpath)
ArrowFiles <- list.files(pattern = args$id)
ArrowFiles_1=paste(args$inputpath,ArrowFiles,sep="/")

setwd(args$out)

########------------------------------Creating an ArchRProject----------------------------########
proj1 <- ArchRProject(
  ArrowFiles = ArrowFiles_1, 
  outputDirectory = "Results",
  geneAnnotation = geneAnnotation,
  genomeAnnotation = genomeAnnotation,
  copyArrows = FALSE
)
saveArchRProject(ArchRProj = proj1, outputDirectory = "Save-Proj1", load = FALSE)
########-----------------------------Filtering Doublets from an ArchRProject-------------########
proj2 <- filterDoublets(proj1,filterRatio = as.numeric(args$filterRatio))
########-----------------------------Iterative Latent Semantic Indexing (LSI)------------########
proj2 <- addIterativeLSI(
    ArchRProj = proj2,
    useMatrix = "TileMatrix", 
    name = "IterativeLSI", 
    iterations = 2, 
    clusterParams = list( #See Seurat::FindClusters
        resolution = c(0.2), 
        sampleCells = 10000, 
        n.start = 10
    ), 
    varFeatures = 25000, 
    dimsToUse = 1:30
)
########-----------------------------Batch Effect Correction wtih Harmony----------------########
proj2 <- addHarmony(
    ArchRProj = proj2,
    reducedDims = "IterativeLSI",
    name = "Harmony",
    groupBy = "Sample"
)
#######-----------------------------Clustering using Seurat’s FindClusters() function-----#######
proj2 <- addClusters(
    input = proj2,
    reducedDims = "IterativeLSI",
    method = "Seurat",
    name = "Clusters",
    resolution = 0.8
)
######------------------------------Single-cell Embeddings--------------------------------#######
proj2 <- addUMAP(
    ArchRProj = proj2, 
    reducedDims = "IterativeLSI", 
    name = "UMAP", 
    nNeighbors = 30, 
    minDist = 0.5, 
    metric = "cosine"
)

proj2 <- addUMAP(
    ArchRProj = proj2, 
    reducedDims = "Harmony", 
    name = "UMAPHarmony", 
    nNeighbors = 30, 
    minDist = 0.5, 
    metric = "cosine"
)

p1 <- plotEmbedding(ArchRProj = proj2, colorBy = "cellColData", name = "Sample", embedding = "UMAP")
p2 <- plotEmbedding(ArchRProj = proj2, colorBy = "cellColData", name = "Clusters", embedding = "UMAP")
p3 <- plotEmbedding(ArchRProj = proj2, colorBy = "cellColData", name = "Sample", embedding = "UMAPHarmony")
p4 <- plotEmbedding(ArchRProj = proj2, colorBy = "cellColData", name = "Clusters", embedding = "UMAPHarmony")

plotPDF(p1,p2,p3,p4, name = paste(args$id,"Plot-UMAP2Harmony-Sample-Clusters.pdf",sep="_"), ArchRProj = proj2, addDOC = FALSE, width = 5, height = 5)
######------------------------------Marker Genes Imputation with MAGIC--------------------------------#######
proj2 <- addImputeWeights(proj2)
saveArchRProject(ArchRProj = proj2, outputDirectory = "Save-Proj2", load = FALSE)
######------------------------------Identifying Marker Genes--------------------------------#######
markersGS <- getMarkerFeatures(
  ArchRProj = proj2, 
  useMatrix = "GeneScoreMatrix", 
  groupBy = "Clusters",
  bias = c("TSSEnrichment", "log10(nFrags)"),
  testMethod = "wilcoxon"
)

markerList <- getMarkers(markersGS, cutOff = "FDR <= 0.05 & Log2FC >= 0")

ml=as.data.frame(markerList)
write.table(ml,paste(args$id,"marker_list.xls",sep="_"),sep = "\t",quote = FALSE,row.names = FALSE)
######------------------------------Marker Genes Imputation with MAGIC--------------------------------#######
proj2 <- addImputeWeights(proj2)
saveArchRProject(ArchRProj = proj2, outputDirectory = "Save-Proj2", load = FALSE)
