# Supplementary material for: Single-Nucleus Chromatin Accessibility Landscape Reveals Diversity in Regulatory Regions Across Distinct Adult Rat Cortex
Source: Front Mol Neurosci. 2021 May 17;14:651355. doi: 10.3389/fnmol.2021.651355 (PMC8166204; doi:10.3389/fnmol.2021.651355)
Supplement: SUPPLEMENTARY FIGURE 1 — Cell-type-specific marker genes visualized by UMAP. [file Data_Sheet_1.ZIP › Supplementary mertials/Supplementary File 3.R]

library(ArchR)

proj <- loadArchRProject(path = "/hwfssz5/ST_PRECISION/OCG/wuliang2_SingleCell/CellOmics/Project/Rat_Cortex_ATAC/1.Cluster/Cortex_F2/Save-Proj2_F2")

cellColData=as.data.frame(proj@cellColData)
coor=proj@embeddings$UMAPHarmony$df
cellColData=cbind(cellColData,coor)
cellColData$Celltype="N"
cellColData$Celltype[cellColData$Clusters=="C1"]="Astrocyte"
cellColData$Celltype[cellColData$Clusters=="C2"]="Astrocyte"
cellColData$Celltype[cellColData$Clusters=="C3"]="Astrocyte"
cellColData$Celltype[cellColData$Clusters=="C4"]="Oligodendrocyte_precursor"
cellColData$Celltype[cellColData$Clusters=="C5"]="Oligodendrocyte"
cellColData$Celltype[cellColData$Clusters=="C6"]="Excitatory_neuron_1"
cellColData$Celltype[cellColData$Clusters=="C7"]="Excitatory_neuron_2"
cellColData$Celltype[cellColData$Clusters=="C8"]="Excitatory_neuron_3"
cellColData$Celltype[cellColData$Clusters=="C9"]="Excitatory_neuron_3"
cellColData$Celltype[cellColData$Clusters=="C10"]="Excitatory_neuron_3"
cellColData$Celltype[cellColData$Clusters=="C11"]="Excitatory_neuron_3"
cellColData$Celltype[cellColData$Clusters=="C12"]="Excitatory_neuron_4"
cellColData$Celltype[cellColData$Clusters=="C13"]="Excitatory_neuron_4"
cellColData$Celltype[cellColData$Clusters=="C14"]="Excitatory_neuron_4"
cellColData$Celltype[cellColData$Clusters=="C15"]="PVALB"
cellColData$Celltype[cellColData$Clusters=="C16"]="SST"
cellColData$Celltype[cellColData$Clusters=="C17"]="Excitatory_neuron_5"
cellColData$Celltype[cellColData$Clusters=="C18"]="Inhibitory_neuron"
cellColData$Celltype[cellColData$Clusters=="C19"]="VIP"
cellColData$Celltype[cellColData$Clusters=="C20"]="Excitatory_neuron_5"
cellColData$Celltype[cellColData$Clusters=="C21"]="Microglia"
cellColData$Celltype[cellColData$Clusters=="C22"]="Microglia"
cellColData$Celltype[cellColData$Clusters=="C23"]="Endothelial_cell"
cellColData$Celltype[cellColData$Clusters=="C24"]="Meningeal_cell"
cellColData$Celltype[cellColData$Clusters=="C25"]="Pericytes"
proj$Celltype=cellColData$Celltype

###

pathToMacs2 <- findMacs2()
proj1 <- addGroupCoverages(ArchRProj = proj, groupBy = "Celltype")
projHeme4 <- addReproduciblePeakSet(
    ArchRProj = proj1, 
    groupBy = "Celltype", 
    pathToMacs2 = pathToMacs2,
    threads = 5,
    genomeSize = 2782028915
)

projHeme5 <- addPeakMatrix(projHeme4)

saveArchRProject(ArchRProj = projHeme5, outputDirectory = "/hwfssz5/ST_PRECISION/OCG/wuliang2_SingleCell/CellOmics/Project/Rat_Cortex_ATAC/2.Callpeak/Save-Proj-MACS2", load = FALSE)

getAvailableMatrices(projHeme5)

markersPeaks <- getMarkerFeatures(
    ArchRProj = projHeme5, 
    useMatrix = "PeakMatrix", 
    groupBy = "Celltype",
  bias = c("TSSEnrichment", "log10(nFrags)"),
  testMethod = "wilcoxon"
)

peakmarkerList <- getMarkers(markersPeaks, cutOff = "FDR <= 1")
pml= as.data.frame(peakmarkerList)
write.table(pml,paste0("/hwfssz5/ST_PRECISION/OCG/wuliang2_SingleCell/CellOmics/Project/Rat_Cortex_ATAC/2.Callpeak/","Peak_marker_list_1007.xls"),sep="\t",quote=F)
