# Supplementary material for: Single-Nucleus Chromatin Accessibility Landscape Reveals Diversity in Regulatory Regions Across Distinct Adult Rat Cortex
Source: Front Mol Neurosci. 2021 May 17;14:651355. doi: 10.3389/fnmol.2021.651355 (PMC8166204; doi:10.3389/fnmol.2021.651355)
Supplement: SUPPLEMENTARY FIGURE 1 — Cell-type-specific marker genes visualized by UMAP. [file Data_Sheet_1.ZIP › Supplementary mertials/Supplementary File 4.R]

library(ArchR)

proj <- loadArchRProject(path = "/hwfssz5/ST_PRECISION/OCG/wuliang2_SingleCell/CellOmics/Project/Rat_Cortex_ATAC/3.Motif/Save-Proj-MACS2-Motif")

motifPositions <- getPositions(proj)

motifs <- c("NEUROD2", "ASCL1", "SOX9", "LHX4", "SPI1")
markerMotifs <- unlist(lapply(motifs, function(x) grep(x, names(motifPositions), value = TRUE)))
projHeme5 <- addGroupCoverages(ArchRProj = proj, groupBy = "Celltype",force = TRUE)

seFoot <- getFootprints(
  ArchRProj = projHeme5, 
  positions = motifPositions[markerMotifs], 
  groupBy = "Celltype",
  flank = 100
)

plotFootprints(
  seFoot = seFoot,
  ArchRProj = projHeme5, 
  normMethod = "Subtract",
  plotName = "Footprints-Subtract-Bias",
  addDOC = FALSE,
  smoothWindow = 5,
  flank = 100,
  height=12,
  width=8
)
