# Supplementary material for: Single-Nucleus Chromatin Accessibility Landscape Reveals Diversity in Regulatory Regions Across Distinct Adult Rat Cortex
Source: Front Mol Neurosci. 2021 May 17;14:651355. doi: 10.3389/fnmol.2021.651355 (PMC8166204; doi:10.3389/fnmol.2021.651355)
Supplement: SUPPLEMENTARY FIGURE 1 — Cell-type-specific marker genes visualized by UMAP. [file Data_Sheet_1.ZIP › Supplementary mertials/Supplementary Table 4. Transcription factor motif enrichment in each cell type.xlsx]

## Sheet: Supplementary Table 4. Transcri
seqnames	start	end	strand	name	idx	Log2FC	FDR	MeanDiff	Group	Celltype	Region
chr8	98738197	98734759	2	Zic1	682	2.74788	1.84383e-17	1.01465	Astrocyte__Motor_Cortex	Astrocyte	Motor_Cortex
chr8	98755104	98760737	1	Zic4	683	2.01117	1.27467e-05	0.438301	Astrocyte__Motor_Cortex	Astrocyte	Motor_Cortex
chrX	140878465	140888344	1	Zic3	485	1.66989	0.000243949	0.331566	Astrocyte__Motor_Cortex	Astrocyte	Motor_Cortex
chr6	146784915	146787518	1	Sp8	695	0.953729	0.00223321	0.28695	Astrocyte__Motor_Cortex	Astrocyte	Motor_Cortex
chr2	5579894	5569956	2	Nr2f1	15	0.513294	2.33033e-08	1.04769	Astrocyte__Primary_Visual_Cortex	Astrocyte	Primary_Visual_Cortex
chr2	4942802	5547744	1	Fam172a	13	0.728328	0.00111827	0.318703	Astrocyte__Primary_Visual_Cortex	Astrocyte	Primary_Visual_Cortex
chr5	154489603	154491172	1	Id3	801	1.03398	0.0433538	1.71051	Astrocyte__Primary_Visual_Cortex	Astrocyte	Primary_Visual_Cortex
chr11	31389514	31392890	1	Olig2	61	0.907596	0.00031977	1.31336	Astrocyte__Somatosensory_cortex	Astrocyte	Somatosensory_cortex
chr18	3317724	3421721	1	Cables1	21	0.652661	0.00031977	1.42332	Astrocyte__Somatosensory_cortex	Astrocyte	Somatosensory_cortex
chr13	93535604	93095659	2	Rgs7	428	0.640385	0.00415952	0.776659	Astrocyte__Somatosensory_cortex	Astrocyte	Somatosensory_cortex
chr9	62016112	62349244	1	Plcl1	306	0.869757	3.58232e-12	0.721733	Excitatory_neuron_1__Motor_Cortex	Excitatory_neuron_1	Motor_Cortex
chr6	29483460	29179335	2	Klhl29	151	0.657937	1.15939e-11	1.27386	Excitatory_neuron_1__Motor_Cortex	Excitatory_neuron_1	Motor_Cortex
chr11	64421248	64286691	2	Igsf11	219	0.737837	7.83028e-11	0.442744	Excitatory_neuron_1__Motor_Cortex	Excitatory_neuron_1	Motor_Cortex
chr18	67629801	66523120	2	Dcc	339	0.66606	1.65417e-10	0.878488	Excitatory_neuron_1__Motor_Cortex	Excitatory_neuron_1	Motor_Cortex
chr2	85377318	85808970	1	Sema5a	234	0.751666	2.06168e-10	1.1112	Excitatory_neuron_1__Motor_Cortex	Excitatory_neuron_1	Motor_Cortex
chr16	71306299	71266278	2	Fgfr1	349	0.970442	7.89705e-10	0.264667	Excitatory_neuron_1__Motor_Cortex	Excitatory_neuron_1	Motor_Cortex
chr3	97723901	97895722	1	Mpped2	769	0.728105	1.2083e-08	0.835832	Excitatory_neuron_1__Motor_Cortex	Excitatory_neuron_1	Motor_Cortex
chr1	178636621	178935050	1	Spon1	1355	0.812555	1.63142e-08	0.927467	Excitatory_neuron_1__Motor_Cortex	Excitatory_neuron_1	Motor_Cortex
chr12	46845079	46797958	2	Pxn	415	0.537345	3.78249e-08	0.625058	Excitatory_neuron_1__Motor_Cortex	Excitatory_neuron_1	Motor_Cortex
chr2	85377163	85374143	2	LOC100909539	235	0.673444	2.23293e-07	0.661458	Excitatory_neuron_1__Motor_Cortex	Excitatory_neuron_1	Motor_Cortex
chr10	96131710	96124904	2	Cacng5	1252	0.592021	2.97408e-07	0.614141	Excitatory_neuron_1__Motor_Cortex	Excitatory_neuron_1	Motor_Cortex
chr6	122545899	122419046	2	Kcnk10	493	0.827757	2.63667e-06	0.396523	Excitatory_neuron_1__Motor_Cortex	Excitatory_neuron_1	Motor_Cortex
chr13	82369820	82387774	1	Sell	292	1.14978	3.02336e-06	0.147681	Excitatory_neuron_1__Motor_Cortex	Excitatory_neuron_1	Motor_Cortex
chr10	86004209	85988367	2	Stac2	1036	0.806556	5.96035e-06	0.953942	Excitatory_neuron_1__Motor_Cortex	Excitatory_neuron_1	Motor_Cortex
chr4	34959721	35281017	1	Nxph1	156	0.924464	8.1438e-06	0.388037	Excitatory_neuron_1__Motor_Cortex	Excitatory_neuron_1	Motor_Cortex
chr4	22307453	22225461	2	Abcb1b	104	1.09188	1.24906e-05	0.174753	Excitatory_neuron_1__Motor_Cortex	Excitatory_neuron_1	Motor_Cortex
chr13	51183262	51134831	2	Ppfia4	130	0.941638	1.41874e-05	0.446156	Excitatory_neuron_1__Motor_Cortex	Excitatory_neuron_1	Motor_Cortex
chr5	20189721	19892698	2	Tox	65	0.79044	6.90197e-05	0.561458	Excitatory_neuron_1__Motor_Cortex	Excitatory_neuron_1	Motor_Cortex
chr13	82438696	82464628	1	Selp	293	0.591126	0.000102824	0.116554	Excitatory_neuron_1__Motor_Cortex	Excitatory_neuron_1	Motor_Cortex
chr8	113105814	113586418	1	Cpne4	744	0.766007	0.000110194	0.346213	Excitatory_neuron_1__Motor_Cortex	Excitatory_neuron_1	Motor_Cortex
chr15	43299385	43392431	1	Adra1a	318	0.74358	0.000138959	0.338011	Excitatory_neuron_1__Motor_Cortex	Excitatory_neuron_1	Motor_Cortex
chr4	13405151	13486866	1	Gnai1	85	0.743425	0.000182911	0.22757	Excitatory_neuron_1__Motor_Cortex	Excitatory_neuron_1	Motor_Cortex
chr2	60683451	60546090	2	Rai14	195	0.600417	0.000207382	0.330416	Excitatory_neuron_1__Motor_Cortex	Excitatory_neuron_1	Motor_Cortex
chr7	142912309	142920215	1	Nr4a1	1018	0.571187	0.000221686	1.48929	Excitatory_neuron_1__Motor_Cortex	Excitatory_neuron_1	Motor_Cortex
chr18	6474990	6374778	2	Kctd1	34	0.502034	0.000224253	0.401704	Excitatory_neuron_1__Motor_Cortex	Excitatory_neuron_1	Motor_Cortex
chr10	96584947	96191133	2	Prkca	1253	0.589184	0.00026855	0.529648	Excitatory_neuron_1__Motor_Cortex	Excitatory_neuron_1	Motor_Cortex
chr20	3189501	3251251	1	LOC360231	100	0.67763	0.000321838	0.197718	Excitatory_neuron_1__Motor_Cortex	Excitatory_neuron_1	Motor_Cortex
chr4	184019087	184165540	1	Bicd1	1041	0.775938	0.000321838	0.28867	Excitatory_neuron_1__Motor_Cortex	Excitatory_neuron_1	Motor_Cortex
chr7	30024536	29492066	2	Ano4	347	0.564692	0.000445341	0.699397	Excitatory_neuron_1__Motor_Cortex	Excitatory_neuron_1	Motor_Cortex
chr18	45946130	46151627	1	Prr16	233	0.781974	0.000556184	0.163595	Excitatory_neuron_1__Motor_Cortex	Excitatory_neuron_1	Motor_Cortex
chr13	21678512	22590589	1	Cntnap5b	6	0.500864	0.000692357	0.379995	Excitatory_neuron_1__Motor_Cortex	Excitatory_neuron_1	Motor_Cortex
chr4	83466495	83836351	1	Creb5	413	0.662828	0.000712325	0.318916	Excitatory_neuron_1__Motor_Cortex	Excitatory_neuron_1	Motor_Cortex
chr16	59988603	59990327	1	Cldn23	301	1.09018	0.00072273	0.56922	Excitatory_neuron_1__Motor_Cortex	Excitatory_neuron_1	Motor_Cortex
chr3	93494706	93648750	1	Abtb2	748	1.06042	0.000839393	0.186216	Excitatory_neuron_1__Motor_Cortex	Excitatory_neuron_1	Motor_Cortex
chr15	37826211	37813116	2	Eef1akmt1	277	0.637567	0.000854722	0.405937	Excitatory_neuron_1__Motor_Cortex	Excitatory_neuron_1	Motor_Cortex
chr9	94302218	94308591	1	Chrng	494	1.59571	0.00133138	0.29386	Excitatory_neuron_1__Motor_Cortex	Excitatory_neuron_1	Motor_Cortex
chr17	43543185	43518760	2	Slc17a3	278	1.23806	0.00140081	0.0812092	Excitatory_neuron_1__Motor_Cortex	Excitatory_neuron_1	Motor_Cortex
chr16	73152921	72762560	2	Zmat4	359	0.573797	0.00161922	0.806385	Excitatory_neuron_1__Motor_Cortex	Excitatory_neuron_1	Motor_Cortex
chr17	8558827	8561950	1	Il9	55	0.668168	0.00193361	0.115409	Excitatory_neuron_1__Motor_Cortex	Excitatory_neuron_1	Motor_Cortex
chr3	130114781	130079361	2	Jag1	1046	0.798268	0.00205425	0.133626	Excitatory_neuron_1__Motor_Cortex	Excitatory_neuron_1	Motor_Cortex
chr13	90074952	90058127	2	Slamf7	371	0.882698	0.00279131	0.246637	Excitatory_neuron_1__Motor_Cortex	Excitatory_neuron_1	Motor_Cortex
chr15	56666152	56732469	1	Htr2a	408	0.518663	0.00302735	0.0905489	Excitatory_neuron_1__Motor_Cortex	Excitatory_neuron_1	Motor_Cortex
chr4	84740701	84682278	2	Scrn1	419	0.677959	0.00302735	0.289779	Excitatory_neuron_1__Motor_Cortex	Excitatory_neuron_1	Motor_Cortex
chr3	5510908	5500578	2	Rexo4	102	0.988021	0.00305054	0.184495	Excitatory_neuron_1__Motor_Cortex	Excitatory_neuron_1	Motor_Cortex
chr5	146973932	146952021	2	Zfp362	674	0.606239	0.00334714	0.413921	Excitatory_neuron_1__Motor_Cortex	Excitatory_neuron_1	Motor_Cortex
chr4	14071705	14240352	1	RGD1565355	89	1.55114	0.00341408	0.0412046	Excitatory_neuron_1__Motor_Cortex	Excitatory_neuron_1	Motor_Cortex
chr13	50434702	50479118	1	Sox13	116	1.30343	0.00410912	0.226302	Excitatory_neuron_1__Motor_Cortex	Excitatory_neuron_1	Motor_Cortex
chr20	3189457	3197457	1	RT1-T24-4	99	0.772057	0.00410912	0.290491	Excitatory_neuron_1__Motor_Cortex	Excitatory_neuron_1	Motor_Cortex
chr20	4774886	4771960	2	RT1-CE2	187	0.784891	0.00457704	0.225702	Excitatory_neuron_1__Motor_Cortex	Excitatory_neuron_1	Motor_Cortex
chr10	15305549	15289535	2	Pigq	203	0.848043	0.00460044	0.216042	Excitatory_neuron_1__Motor_Cortex	Excitatory_neuron_1	Motor_Cortex
chr4	161850864	161804794	2	Pzp	865	1.0057	0.00460044	0.14716	Excitatory_neuron_1__Motor_Cortex	Excitatory_neuron_1	Motor_Cortex
chr9	99998275	100026818	1	Gpc1	554	0.554247	0.00498279	0.314772	Excitatory_neuron_1__Motor_Cortex	Excitatory_neuron_1	Motor_Cortex
chr10	29450644	29392762	2	Adra1b	265	1.03037	0.00554034	0.188637	Excitatory_neuron_1__Motor_Cortex	Excitatory_neuron_1	Motor_Cortex
chr3	36660727	36643374	2	Rnd3	296	0.587381	0.0056892	0.163002	Excitatory_neuron_1__Motor_Cortex	Excitatory_neuron_1	Motor_Cortex
chr2	138194136	138197442	1	RGD1307595	368	1.3129	0.00606304	0.0557651	Excitatory_neuron_1__Motor_Cortex	Excitatory_neuron_1	Motor_Cortex
chr18	48720472	48658495	2	Cep120	246	0.595792	0.00661526	0.216776	Excitatory_neuron_1__Motor_Cortex	Excitatory_neuron_1	Motor_Cortex
chr6	65319527	65089318	2	Stxbp6	259	0.730356	0.00661526	0.195139	Excitatory_neuron_1__Motor_Cortex	Excitatory_neuron_1	Motor_Cortex
chr3	15433315	15409760	2	Lhx6	225	0.967466	0.00744583	0.101484	Excitatory_neuron_1__Motor_Cortex	Excitatory_neuron_1	Motor_Cortex
chr16	57136433	58206350	1	Sgcz	295	0.500143	0.00791448	0.37272	Excitatory_neuron_1__Motor_Cortex	Excitatory_neuron_1	Motor_Cortex
chr20	4792256	4638865	2	RT1-CE12	182	0.708606	0.00812993	0.190102	Excitatory_neuron_1__Motor_Cortex	Excitatory_neuron_1	Motor_Cortex
chr9	77027626	77833476	1	Spag16	377	0.907592	0.00831157	0.326835	Excitatory_neuron_1__Motor_Cortex	Excitatory_neuron_1	Motor_Cortex
chr3	109862120	109873466	1	Thbs1	842	0.57852	0.00869956	0.071944	Excitatory_neuron_1__Motor_Cortex	Excitatory_neuron_1	Motor_Cortex
chr1	266482858	266514570	1	As3mt	2222	0.94416	0.00906932	0.14086	Excitatory_neuron_1__Motor_Cortex	Excitatory_neuron_1	Motor_Cortex
chr17	43504647	43473050	2	Slc17a1	277	1.42173	0.00926596	0.0474396	Excitatory_neuron_1__Motor_Cortex	Excitatory_neuron_1	Motor_Cortex
chr4	174180729	174125178	2	Plcz1	990	1.50629	0.00964095	0.127293	Excitatory_neuron_1__Motor_Cortex	Excitatory_neuron_1	Motor_Cortex
chr16	20592333	20589497	2	Isyna1	165	0.573622	0.00971817	0.38347	Excitatory_neuron_1__Motor_Cortex	Excitatory_neuron_1	Motor_Cortex
chr12	47991973	47946691	2	Ube3b	442	0.819833	0.00989141	0.294991	Excitatory_neuron_1__Motor_Cortex	Excitatory_neuron_1	Motor_Cortex
chr3	44500986	44433523	2	Acvr1	315	0.54391	0.00989141	0.154979	Excitatory_neuron_1__Motor_Cortex	Excitatory_neuron_1	Motor_Cortex
chr4	153921199	153941333	1	Slc6a12	772	1.15312	0.00989141	0.136042	Excitatory_neuron_1__Motor_Cortex	Excitatory_neuron_1	Motor_Cortex
chr14	6933079	6926972	2	Dspp	56	1.19257	0.011598	0.0961651	Excitatory_neuron_1__Motor_Cortex	Excitatory_neuron_1	Motor_Cortex
chr4	132171153	132157556	2	Prok2	649	1.18594	0.0164853	0.118114	Excitatory_neuron_1__Motor_Cortex	Excitatory_neuron_1	Motor_Cortex
chr12	576744	546759	2	N4bp2l1	2	0.647327	0.0174671	0.158718	Excitatory_neuron_1__Motor_Cortex	Excitatory_neuron_1	Motor_Cortex
chr3	80072489	80081054	1	Pacsin3	695	0.605621	0.0190498	0.462405	Excitatory_neuron_1__Motor_Cortex	Excitatory_neuron_1	Motor_Cortex
chr10	69412065	69413863	1	Ccl2	852	1.23377	0.0192563	0.371644	Excitatory_neuron_1__Motor_Cortex	Excitatory_neuron_1	Motor_Cortex
chr10	58342393	58371200	1	Wscd1	668	0.646748	0.0195962	0.326788	Excitatory_neuron_1__Motor_Cortex	Excitatory_neuron_1	Motor_Cortex
chr13	71107465	71139673	1	Rgs8	219	0.526782	0.0196834	0.362698	Excitatory_neuron_1__Motor_Cortex	Excitatory_neuron_1	Motor_Cortex
chr19	24545318	24576798	1	Clgn	123	1.05661	0.0196834	0.137677	Excitatory_neuron_1__Motor_Cortex	Excitatory_neuron_1	Motor_Cortex
chr4	116278615	116261796	2	Cyp26b1	547	0.557292	0.0196834	0.341441	Excitatory_neuron_1__Motor_Cortex	Excitatory_neuron_1	Motor_Cortex
chr4	14039977	14241271	1	Cd36	88	1.86452	0.0197996	0.0497395	Excitatory_neuron_1__Motor_Cortex	Excitatory_neuron_1	Motor_Cortex
chr4	181348799	181346001	2	LOC690784	1031	0.648354	0.0200523	0.156381	Excitatory_neuron_1__Motor_Cortex	Excitatory_neuron_1	Motor_Cortex
chr13	90641772	90605794	2	Atp1a4	383	0.561258	0.0207036	0.171946	Excitatory_neuron_1__Motor_Cortex	Excitatory_neuron_1	Motor_Cortex
chr3	154627257	154597166	2	Tgm2	1232	0.551844	0.0213739	0.114402	Excitatory_neuron_1__Motor_Cortex	Excitatory_neuron_1	Motor_Cortex
chr1	89202527	89206994	1	Sbsn	639	1.1206	0.0216462	0.294397	Excitatory_neuron_1__Motor_Cortex	Excitatory_neuron_1	Motor_Cortex
chr7	128500009	128728171	1	Tafa5	881	0.667944	0.0217202	0.451504	Excitatory_neuron_1__Motor_Cortex	Excitatory_neuron_1	Motor_Cortex
chr3	161115313	161113063	2	Wfdc9	1292	2.16438	0.0217793	0.176016	Excitatory_neuron_1__Motor_Cortex	Excitatory_neuron_1	Motor_Cortex
chr10	13230181	13230577	1	Csap1	121	1.68207	0.0222927	0.297049	Excitatory_neuron_1__Motor_Cortex	Excitatory_neuron_1	Motor_Cortex
chr20	4792256	4638663	2	RT1-CE1	181	0.650117	0.0226593	0.187951	Excitatory_neuron_1__Motor_Cortex	Excitatory_neuron_1	Motor_Cortex
chr10	96015484	95954160	2	Cacng4	1251	0.565206	0.0230964	0.271642	Excitatory_neuron_1__Motor_Cortex	Excitatory_neuron_1	Motor_Cortex
chr8	117576048	117599849	1	Ip6k2	839	0.618297	0.0241881	0.376342	Excitatory_neuron_1__Motor_Cortex	Excitatory_neuron_1	Motor_Cortex
chr1	101131413	101126006	2	Flt3lg	760	1.11729	0.0251635	0.252172	Excitatory_neuron_1__Motor_Cortex	Excitatory_neuron_1	Motor_Cortex
chr8	97115027	97105071	2	Ankrd34c	675	0.707071	0.0252679	0.136847	Excitatory_neuron_1__Motor_Cortex	Excitatory_neuron_1	Motor_Cortex
chr10	36554416	36568132	1	Olr1410	342	2.77713	0.0258937	0.0669907	Excitatory_neuron_1__Motor_Cortex	Excitatory_neuron_1	Motor_Cortex
chr4	162025122	162011851	2	Nkr-p1c	868	0.529583	0.0258937	0.138165	Excitatory_neuron_1__Motor_Cortex	Excitatory_neuron_1	Motor_Cortex
chr1	101664436	101663205	2	Sec1	792	0.960593	0.0272769	0.298565	Excitatory_neuron_1__Motor_Cortex	Excitatory_neuron_1	Motor_Cortex
chr8	133029607	133039034	1	Ccr3	970	0.859441	0.030194	0.0952488	Excitatory_neuron_1__Motor_Cortex	Excitatory_neuron_1	Motor_Cortex
chr18	25344614	25312386	2	Gypc	83	0.83834	0.030927	0.269174	Excitatory_neuron_1__Motor_Cortex	Excitatory_neuron_1	Motor_Cortex
chr3	176716146	176709742	2	Srms	1413	1.08421	0.030927	0.13846	Excitatory_neuron_1__Motor_Cortex	Excitatory_neuron_1	Motor_Cortex
chr6	137664133	137652214	2	Gpr132	678	0.598976	0.0312925	0.224353	Excitatory_neuron_1__Motor_Cortex	Excitatory_neuron_1	Motor_Cortex
chr6	27190209	27154278	2	Kcnk3	131	0.577528	0.0382356	0.301156	Excitatory_neuron_1__Motor_Cortex	Excitatory_neuron_1	Motor_Cortex
chr11	74057395	74066910	1	Cpn2	307	0.632622	0.038474	0.131107	Excitatory_neuron_1__Motor_Cortex	Excitatory_neuron_1	Motor_Cortex
chr12	18286426	18232200	2	MGC112692	151	1.53913	0.0403773	0.0188535	Excitatory_neuron_1__Motor_Cortex	Excitatory_neuron_1	Motor_Cortex
chr4	181315444	181428157	1	Ppfibp1	1030	0.500314	0.0417342	0.1635	Excitatory_neuron_1__Motor_Cortex	Excitatory_neuron_1	Motor_Cortex
chr5	149996334	149922797	2	Ptpru	714	0.500339	0.0429246	0.462318	Excitatory_neuron_1__Motor_Cortex	Excitatory_neuron_1	Motor_Cortex
chr18	47613854	47634111	1	Znf474	239	0.706441	0.0430664	0.0513837	Excitatory_neuron_1__Motor_Cortex	Excitatory_neuron_1	Motor_Cortex
chr20	3176124	3180825	1	RT1-S3	98	0.547927	0.0430664	0.295647	Excitatory_neuron_1__Motor_Cortex	Excitatory_neuron_1	Motor_Cortex
chr13	49074644	49082729	1	Klhdc8a	99	0.514784	0.0434121	0.345046	Excitatory_neuron_1__Motor_Cortex	Excitatory_neuron_1	Motor_Cortex
chr10	85049331	85032799	2	Tbx21	1018	0.942785	0.0452498	0.202958	Excitatory_neuron_1__Motor_Cortex	Excitatory_neuron_1	Motor_Cortex
chr2	61039072	61340687	1	Adamts12	200	0.668053	0.0460277	0.117981	Excitatory_neuron_1__Motor_Cortex	Excitatory_neuron_1	Motor_Cortex
chr5	134641618	134667079	1	Atpaf1	507	0.78191	0.0480796	0.184628	Excitatory_neuron_1__Motor_Cortex	Excitatory_neuron_1	Motor_Cortex
chr11	50781127	50985083	1	Alcam	178	0.505342	0.0487215	0.166358	Excitatory_neuron_1__Motor_Cortex	Excitatory_neuron_1	Motor_Cortex
chr3	154741637	154768540	1	Bpi	1233	0.68995	0.0487771	0.0787627	Excitatory_neuron_1__Motor_Cortex	Excitatory_neuron_1	Motor_Cortex
chr4	84917359	84921988	1	LOC100909941	423	0.591368	0.0487771	0.121621	Excitatory_neuron_1__Motor_Cortex	Excitatory_neuron_1	Motor_Cortex
chr10	87500893	87500525	2	Krtap1-5	1080	0.709945	0.0489682	0.115921	Excitatory_neuron_1__Motor_Cortex	Excitatory_neuron_1	Motor_Cortex
chr8	41657662	41661243	1	Rup2	266	3.3952	0.0499321	0.0221419	Excitatory_neuron_1__Motor_Cortex	Excitatory_neuron_1	Motor_Cortex
chr16	46423869	46929023	1	Tenm3	249	0.918459	2.21568e-20	1.25384	Excitatory_neuron_1__Primary_Visual_Cortex	Excitatory_neuron_1	Primary_Visual_Cortex
chr9	69497434	69609372	1	Nrp2	350	1.12325	1.44844e-10	0.620028	Excitatory_neuron_1__Primary_Visual_Cortex	Excitatory_neuron_1	Primary_Visual_Cortex
chr3	159569363	159694756	1	Tox2	1256	0.502424	1.29563e-06	0.175813	Excitatory_neuron_1__Primary_Visual_Cortex	Excitatory_neuron_1	Primary_Visual_Cortex
chr9	12740885	12942358	1	Rftn1	73	0.76643	3.21474e-05	0.395333	Excitatory_neuron_1__Primary_Visual_Cortex	Excitatory_neuron_1	Primary_Visual_Cortex
chr2	184993350	184684851	2	Fam160a1	507	0.573338	6.60655e-05	0.334379	Excitatory_neuron_1__Primary_Visual_Cortex	Excitatory_neuron_1	Primary_Visual_Cortex
chr2	62634793	62399748	2	Pdzd2	210	0.709918	7.66108e-05	0.58592	Excitatory_neuron_1__Primary_Visual_Cortex	Excitatory_neuron_1	Primary_Visual_Cortex
chr19	33928356	33991703	1	Ednra	205	1.06384	0.000309523	0.237502	Excitatory_neuron_1__Primary_Visual_Cortex	Excitatory_neuron_1	Primary_Visual_Cortex
chr5	152920130	152775031	2	Man1c1	774	0.520034	0.00112737	0.65589	Excitatory_neuron_1__Primary_Visual_Cortex	Excitatory_neuron_1	Primary_Visual_Cortex
chr7	27552078	27369853	2	Stab2	330	0.72617	0.00118211	0.321197	Excitatory_neuron_1__Primary_Visual_Cortex	Excitatory_neuron_1	Primary_Visual_Cortex
chr1	178218761	178215830	2	Pth	1353	1.43478	0.00182621	0.161279	Excitatory_neuron_1__Primary_Visual_Cortex	Excitatory_neuron_1	Primary_Visual_Cortex
chr9	52988042	53009054	1	Asnsd1	276	0.873502	0.00182621	0.205627	Excitatory_neuron_1__Primary_Visual_Cortex	Excitatory_neuron_1	Primary_Visual_Cortex
chr1	211545475	211575822	1	Lrrc27	1580	0.5895	0.00212264	0.254955	Excitatory_neuron_1__Primary_Visual_Cortex	Excitatory_neuron_1	Primary_Visual_Cortex
chr3	171213936	171219885	1	Pck1	1364	1.14482	0.00223674	0.231793	Excitatory_neuron_1__Primary_Visual_Cortex	Excitatory_neuron_1	Primary_Visual_Cortex
chr1	101610773	101621648	1	Rasip1	790	0.641154	0.00335648	0.367532	Excitatory_neuron_1__Primary_Visual_Cortex	Excitatory_neuron_1	Primary_Visual_Cortex
chr14	14853016	14438392	2	Fras1	93	0.60955	0.00410172	0.244259	Excitatory_neuron_1__Primary_Visual_Cortex	Excitatory_neuron_1	Primary_Visual_Cortex
chr15	110075623	109734092	2	Nalcn	505	0.970727	0.00410172	0.395755	Excitatory_neuron_1__Primary_Visual_Cortex	Excitatory_neuron_1	Primary_Visual_Cortex
chr1	274766283	274769083	1	Adra2a	2253	0.979696	0.00558119	0.429695	Excitatory_neuron_1__Primary_Visual_Cortex	Excitatory_neuron_1	Primary_Visual_Cortex
chrX	125078470	125319236	1	LOC691215	444	1.0949	0.00569679	0.0681867	Excitatory_neuron_1__Primary_Visual_Cortex	Excitatory_neuron_1	Primary_Visual_Cortex
chr15	33357517	33356119	2	Cebpe	190	0.575202	0.00625799	0.431265	Excitatory_neuron_1__Primary_Visual_Cortex	Excitatory_neuron_1	Primary_Visual_Cortex
chr14	22192970	22991842	1	Ugt2a1	165	0.890245	0.00662772	0.159721	Excitatory_neuron_1__Primary_Visual_Cortex	Excitatory_neuron_1	Primary_Visual_Cortex
chr2	190003870	190005877	1	S100a5	618	2.16501	0.00727607	0.1574	Excitatory_neuron_1__Primary_Visual_Cortex	Excitatory_neuron_1	Primary_Visual_Cortex
chr10	87335778	87328888	2	Krt12	1075	1.08208	0.00766509	0.125257	Excitatory_neuron_1__Primary_Visual_Cortex	Excitatory_neuron_1	Primary_Visual_Cortex
chr15	88036354	88006961	2	Ednrb	460	0.792974	0.00766509	0.134781	Excitatory_neuron_1__Primary_Visual_Cortex	Excitatory_neuron_1	Primary_Visual_Cortex
chr9	20195566	20094536	2	Adgrf5	153	1.12072	0.00766509	0.110159	Excitatory_neuron_1__Primary_Visual_Cortex	Excitatory_neuron_1	Primary_Visual_Cortex
chr7	143629455	143633131	1	Krt18	1041	0.831009	0.00809529	0.117936	Excitatory_neuron_1__Primary_Visual_Cortex	Excitatory_neuron_1	Primary_Visual_Cortex
chr2	243160917	243173055	1	Lamtor3	950	1.06139	0.00838212	0.159984	Excitatory_neuron_1__Primary_Visual_Cortex	Excitatory_neuron_1	Primary_Visual_Cortex
chr14	35149608	35073551	2	Kit	204	0.728339	0.00871889	0.272395	Excitatory_neuron_1__Primary_Visual_Cortex	Excitatory_neuron_1	Primary_Visual_Cortex
chr10	87300717	87296722	2	Krt10	1074	0.584904	0.0101119	0.098255	Excitatory_neuron_1__Primary_Visual_Cortex	Excitatory_neuron_1	Primary_Visual_Cortex
chr14	23002011	22971836	2	Ythdc1	174	1.00616	0.0101119	0.171574	Excitatory_neuron_1__Primary_Visual_Cortex	Excitatory_neuron_1	Primary_Visual_Cortex
chr1	82279145	82267381	2	Cxcl17	516	1.01524	0.0104581	0.286635	Excitatory_neuron_1__Primary_Visual_Cortex	Excitatory_neuron_1	Primary_Visual_Cortex
chr15	46196771	46201271	1	Defb43	336	1.93237	0.0121068	0.116231	Excitatory_neuron_1__Primary_Visual_Cortex	Excitatory_neuron_1	Primary_Visual_Cortex
chr9	10535340	10536528	1	Znrf4	51	0.737492	0.0138656	0.51654	Excitatory_neuron_1__Primary_Visual_Cortex	Excitatory_neuron_1	Primary_Visual_Cortex
chr10	53740841	53764610	1	Myh1	539	1.02839	0.0150261	0.259801	Excitatory_neuron_1__Primary_Visual_Cortex	Excitatory_neuron_1	Primary_Visual_Cortex
chr3	176465162	176444547	2	Nkain4	1406	0.636165	0.0164691	0.304348	Excitatory_neuron_1__Primary_Visual_Cortex	Excitatory_neuron_1	Primary_Visual_Cortex
chr2	116526228	117119144	1	Egfem1	315	0.556751	0.0167887	0.270667	Excitatory_neuron_1__Primary_Visual_Cortex	Excitatory_neuron_1	Primary_Visual_Cortex
chr10	14062331	14066918	1	Noxo1	152	1.45994	0.0214152	0.303562	Excitatory_neuron_1__Primary_Visual_Cortex	Excitatory_neuron_1	Primary_Visual_Cortex
chr10	71054344	71083229	1	Heatr6	879	0.665002	0.0214152	0.259442	Excitatory_neuron_1__Primary_Visual_Cortex	Excitatory_neuron_1	Primary_Visual_Cortex
chr15	57170394	57133274	2	Lrrc63	411	1.19009	0.0214152	0.140566	Excitatory_neuron_1__Primary_Visual_Cortex	Excitatory_neuron_1	Primary_Visual_Cortex
chr3	152998234	152944366	2	Sla2	1218	0.533009	0.0214152	0.246245	Excitatory_neuron_1__Primary_Visual_Cortex	Excitatory_neuron_1	Primary_Visual_Cortex
chr3	159775643	159712325	2	Jph2	1257	0.626569	0.0214152	0.101988	Excitatory_neuron_1__Primary_Visual_Cortex	Excitatory_neuron_1	Primary_Visual_Cortex
chr19	38597810	38608951	1	Zfp90	269	0.605984	0.0216201	0.155598	Excitatory_neuron_1__Primary_Visual_Cortex	Excitatory_neuron_1	Primary_Visual_Cortex
chr1	82185034	82234045	1	Megf8	513	0.516161	0.022973	0.416828	Excitatory_neuron_1__Primary_Visual_Cortex	Excitatory_neuron_1	Primary_Visual_Cortex
chr3	172574382	172567092	2	Prelid3b	1378	0.521062	0.0231006	0.178757	Excitatory_neuron_1__Primary_Visual_Cortex	Excitatory_neuron_1	Primary_Visual_Cortex
chr17	44815995	44815688	2	Hist1h4m	299	0.597506	0.0251246	0.259964	Excitatory_neuron_1__Primary_Visual_Cortex	Excitatory_neuron_1	Primary_Visual_Cortex
chr6	34094306	34151622	1	Wdr35	165	1.01031	0.0264233	0.164145	Excitatory_neuron_1__Primary_Visual_Cortex	Excitatory_neuron_1	Primary_Visual_Cortex
chr12	42099833	42146841	1	Tbx5	393	0.580711	0.0272165	0.0956083	Excitatory_neuron_1__Primary_Visual_Cortex	Excitatory_neuron_1	Primary_Visual_Cortex
chr11	81717594	81711269	2	Ahsg	342	1.02163	0.0274679	0.0671706	Excitatory_neuron_1__Primary_Visual_Cortex	Excitatory_neuron_1	Primary_Visual_Cortex
chr7	6068010	6068954	1	Olr1007	75	4.07553	0.0275169	0.0443634	Excitatory_neuron_1__Primary_Visual_Cortex	Excitatory_neuron_1	Primary_Visual_Cortex
chr10	71008709	71010863	1	Wfdc18	877	0.808437	0.031021	0.23757	Excitatory_neuron_1__Primary_Visual_Cortex	Excitatory_neuron_1	Primary_Visual_Cortex
chr1	88875449	88879299	1	Tyrobp	618	0.603526	0.0314952	0.217008	Excitatory_neuron_1__Primary_Visual_Cortex	Excitatory_neuron_1	Primary_Visual_Cortex
chr20	22447996	22449176	1	Ado	392	0.556242	0.0324554	0.202526	Excitatory_neuron_1__Primary_Visual_Cortex	Excitatory_neuron_1	Primary_Visual_Cortex
chr1	56242346	56373986	1	Smoc2	218	0.546754	0.0329559	0.2141	Excitatory_neuron_1__Primary_Visual_Cortex	Excitatory_neuron_1	Primary_Visual_Cortex
chr9	15166118	15184468	1	Mdfi	86	0.784523	0.0329559	0.155136	Excitatory_neuron_1__Primary_Visual_Cortex	Excitatory_neuron_1	Primary_Visual_Cortex
chr14	86101332	86111323	1	Aebp1	429	0.916361	0.0345378	0.145646	Excitatory_neuron_1__Primary_Visual_Cortex	Excitatory_neuron_1	Primary_Visual_Cortex
chr3	149131541	149170061	1	Dnmt3b	1159	0.567254	0.0362427	0.0999859	Excitatory_neuron_1__Primary_Visual_Cortex	Excitatory_neuron_1	Primary_Visual_Cortex
chr1	59156021	59212878	1	Lix1	231	1.49154	0.0365963	0.107534	Excitatory_neuron_1__Primary_Visual_Cortex	Excitatory_neuron_1	Primary_Visual_Cortex
chr1	153861569	154056587	1	Me3	1009	0.574603	0.0387875	0.287112	Excitatory_neuron_1__Primary_Visual_Cortex	Excitatory_neuron_1	Primary_Visual_Cortex
chr1	78893271	78895930	1	Pnma8a	417	0.555933	0.0410656	0.69848	Excitatory_neuron_1__Primary_Visual_Cortex	Excitatory_neuron_1	Primary_Visual_Cortex
chr16	40555178	40440371	2	Vegfc	246	0.721233	0.0415763	0.0900081	Excitatory_neuron_1__Primary_Visual_Cortex	Excitatory_neuron_1	Primary_Visual_Cortex
chr1	5165856	4753144	2	Grm1	18	0.539796	0.0429793	0.390279	Excitatory_neuron_1__Primary_Visual_Cortex	Excitatory_neuron_1	Primary_Visual_Cortex
chr2	54191538	54360780	1	Plcxd3	169	0.832073	0.0429879	0.253894	Excitatory_neuron_1__Primary_Visual_Cortex	Excitatory_neuron_1	Primary_Visual_Cortex
chr7	26859716	26645422	2	Chst11	320	0.536602	0.0450896	0.457221	Excitatory_neuron_1__Primary_Visual_Cortex	Excitatory_neuron_1	Primary_Visual_Cortex
chr8	36374665	36321992	2	Dcps	206	0.683761	0.0451606	0.37406	Excitatory_neuron_1__Primary_Visual_Cortex	Excitatory_neuron_1	Primary_Visual_Cortex
chr1	104157855	104147205	2	Csrp3	835	0.813163	0.0464284	0.146908	Excitatory_neuron_1__Primary_Visual_Cortex	Excitatory_neuron_1	Primary_Visual_Cortex
chr10	71159863	71218902	1	Hnf1b	880	0.727921	0.0464284	0.0824055	Excitatory_neuron_1__Primary_Visual_Cortex	Excitatory_neuron_1	Primary_Visual_Cortex
chr7	94375134	94382154	1	Ccn3	581	0.853766	0.0480093	0.176958	Excitatory_neuron_1__Primary_Visual_Cortex	Excitatory_neuron_1	Primary_Visual_Cortex
chr15	46223385	46221592	2	Defb30	337	1.36817	0.0485109	0.0928695	Excitatory_neuron_1__Primary_Visual_Cortex	Excitatory_neuron_1	Primary_Visual_Cortex
chr14	23611909	23670313	1	Cenpc	181	0.743083	0.0485534	0.183249	Excitatory_neuron_1__Primary_Visual_Cortex	Excitatory_neuron_1	Primary_Visual_Cortex
chr2	215372406	215370196	2	Hmox2-ps1	850	1.44249	0.0486764	0.0890542	Excitatory_neuron_1__Primary_Visual_Cortex	Excitatory_neuron_1	Primary_Visual_Cortex
chr10	4753547	4763272	1	Litaf	24	1.13373	0.000418989	0.790536	Excitatory_neuron_1__Somatosensory_cortex	Excitatory_neuron_1	Somatosensory_cortex
chr10	8654892	8312961	2	Rbfox1	46	0.835629	0.000418989	2.01685	Excitatory_neuron_1__Somatosensory_cortex	Excitatory_neuron_1	Somatosensory_cortex
chr17	10930061	10928985	2	Hrh2	103	0.705819	0.000418989	1.20465	Excitatory_neuron_1__Somatosensory_cortex	Excitatory_neuron_1	Somatosensory_cortex
chr5	167092491	167092592	1	Mir34a	934	2.28388	0.00182661	0.763752	Excitatory_neuron_1__Somatosensory_cortex	Excitatory_neuron_1	Somatosensory_cortex
chr13	51958877	51970439	1	Ptpn7	142	1.34289	0.00331904	0.456845	Excitatory_neuron_1__Somatosensory_cortex	Excitatory_neuron_1	Somatosensory_cortex
chr8	106811543	107240953	1	Faim	711	0.797983	0.00581251	0.222714	Excitatory_neuron_1__Somatosensory_cortex	Excitatory_neuron_1	Somatosensory_cortex
chr5	170679315	170615885	2	Ajap1	968	0.866466	0.00622612	0.652822	Excitatory_neuron_1__Somatosensory_cortex	Excitatory_neuron_1	Somatosensory_cortex
chr8	107272209	106832986	2	Cxadrl1	712	0.794319	0.00796333	0.22102	Excitatory_neuron_1__Somatosensory_cortex	Excitatory_neuron_1	Somatosensory_cortex
chr13	51955440	51935246	2	Ptprv	141	0.837786	0.00882927	0.46858	Excitatory_neuron_1__Somatosensory_cortex	Excitatory_neuron_1	Somatosensory_cortex
chr3	64543100	64269817	2	Zfp385b	419	0.59652	0.0103344	0.946676	Excitatory_neuron_1__Somatosensory_cortex	Excitatory_neuron_1	Somatosensory_cortex
chr6	134627278	134629139	1	Dio3	638	0.724015	0.0208411	0.268912	Excitatory_neuron_1__Somatosensory_cortex	Excitatory_neuron_1	Somatosensory_cortex
chr8	39907478	39892792	2	Robo3	236	0.742173	0.0245288	0.441656	Excitatory_neuron_1__Somatosensory_cortex	Excitatory_neuron_1	Somatosensory_cortex
chr1	219719359	219690016	2	Syt12	1747	0.631054	0.0245624	0.468842	Excitatory_neuron_1__Somatosensory_cortex	Excitatory_neuron_1	Somatosensory_cortex
chr2	244058186	244224059	1	Tspan5	964	0.576485	0.0324448	0.78653	Excitatory_neuron_1__Somatosensory_cortex	Excitatory_neuron_1	Somatosensory_cortex
chr10	40682598	40583025	2	Fat2	390	0.626857	0.0347661	0.190632	Excitatory_neuron_1__Somatosensory_cortex	Excitatory_neuron_1	Somatosensory_cortex
chr5	81431600	81442451	1	Trim32	346	0.613394	0.0347661	0.384988	Excitatory_neuron_1__Somatosensory_cortex	Excitatory_neuron_1	Somatosensory_cortex
chr5	135074993	135142291	1	Pik3r3	518	0.771438	0.0389444	0.392175	Excitatory_neuron_1__Somatosensory_cortex	Excitatory_neuron_1	Somatosensory_cortex
chrX	115764217	115627852	2	Trpc5	397	1.58037	0.0238835	0.463729	Excitatory_neuron_2__Auditory_Cortex	Excitatory_neuron_2	Auditory_Cortex
chr11	77593198	77463953	2	Il1rap	318	0.927638	3.24182e-07	0.44105	Excitatory_neuron_2__Motor_Cortex	Excitatory_neuron_2	Motor_Cortex
chr6	788548	960703	1	Crim1	1	1.05703	1.61052e-06	0.667375	Excitatory_neuron_2__Motor_Cortex	Excitatory_neuron_2	Motor_Cortex
chr15	70399988	69928508	2	Diaph3	444	0.857116	6.96058e-06	0.562082	Excitatory_neuron_2__Motor_Cortex	Excitatory_neuron_2	Motor_Cortex
chr2	259150709	258025177	2	St6galnac5	1017	0.568104	6.96058e-06	1.38518	Excitatory_neuron_2__Motor_Cortex	Excitatory_neuron_2	Motor_Cortex
chr13	77602249	77678385	1	Tnr	254	0.892102	2.56485e-05	0.50467	Excitatory_neuron_2__Motor_Cortex	Excitatory_neuron_2	Motor_Cortex
chr11	63169374	63224986	1	LOC498084	218	0.823631	9.50083e-05	0.281122	Excitatory_neuron_2__Motor_Cortex	Excitatory_neuron_2	Motor_Cortex
chr2	258997145	258792838	2	Adgrl2	1018	0.67307	0.000171597	0.687656	Excitatory_neuron_2__Motor_Cortex	Excitatory_neuron_2	Motor_Cortex
chr3	97723901	97895722	1	Mpped2	769	0.525294	0.000171597	0.476901	Excitatory_neuron_2__Motor_Cortex	Excitatory_neuron_2	Motor_Cortex
chr14	12995584	12974921	2	Fgf5	88	1.08593	0.000276368	0.265507	Excitatory_neuron_2__Motor_Cortex	Excitatory_neuron_2	Motor_Cortex
chr2	198439453	198430536	2	Fcgr1a	698	0.746917	0.00137915	0.410733	Excitatory_neuron_2__Motor_Cortex	Excitatory_neuron_2	Motor_Cortex
chrX	68771100	68785046	1	Stard8	231	1.42832	0.00207983	0.199072	Excitatory_neuron_2__Motor_Cortex	Excitatory_neuron_2	Motor_Cortex
chr1	209641123	209523157	2	Ebf3	1571	0.880058	0.00268704	0.24805	Excitatory_neuron_2__Motor_Cortex	Excitatory_neuron_2	Motor_Cortex
chr1	238222689	238264381	1	Aldh1a1	2021	1.21748	0.00273189	0.0829186	Excitatory_neuron_2__Motor_Cortex	Excitatory_neuron_2	Motor_Cortex
chr1	266482858	266514570	1	As3mt	2222	1.05082	0.00301669	0.230208	Excitatory_neuron_2__Motor_Cortex	Excitatory_neuron_2	Motor_Cortex
chr15	100179879	100179962	1	Mir17	473	0.994843	0.00686378	0.414761	Excitatory_neuron_2__Motor_Cortex	Excitatory_neuron_2	Motor_Cortex
chr4	41212072	41171486	2	Ppp1r3a	168	1.76692	0.00708432	0.173557	Excitatory_neuron_2__Motor_Cortex	Excitatory_neuron_2	Motor_Cortex
chr8	62948977	62946732	2	Islr	493	0.912654	0.00933921	0.424864	Excitatory_neuron_2__Motor_Cortex	Excitatory_neuron_2	Motor_Cortex
chr13	88995316	89032487	1	Olfml2b	339	0.849886	0.0109691	0.330354	Excitatory_neuron_2__Motor_Cortex	Excitatory_neuron_2	Motor_Cortex
chr2	45518502	45517788	2	Hspb3	144	0.803809	0.0109691	0.558475	Excitatory_neuron_2__Motor_Cortex	Excitatory_neuron_2	Motor_Cortex
chr2	257474733	257453546	2	Nexn	1012	0.671704	0.0132871	0.16333	Excitatory_neuron_2__Motor_Cortex	Excitatory_neuron_2	Motor_Cortex
chr13	97173469	96775356	2	Kif26b	445	0.56153	0.0141375	0.548892	Excitatory_neuron_2__Motor_Cortex	Excitatory_neuron_2	Motor_Cortex
chr19	52347480	52404607	1	Atp2c2	357	1.03012	0.0142414	0.318597	Excitatory_neuron_2__Motor_Cortex	Excitatory_neuron_2	Motor_Cortex
chr2	250235435	250218635	2	Lmo4	977	0.818976	0.0156215	0.357095	Excitatory_neuron_2__Motor_Cortex	Excitatory_neuron_2	Motor_Cortex
chr2	98610368	98423569	2	Zfhx4	270	0.761811	0.0164025	0.23233	Excitatory_neuron_2__Motor_Cortex	Excitatory_neuron_2	Motor_Cortex
chr4	41364441	41942023	1	Foxp2	169	0.516077	0.0170497	0.299009	Excitatory_neuron_2__Motor_Cortex	Excitatory_neuron_2	Motor_Cortex
chr12	20474164	21270561	1	Vom2r62	181	1.41577	0.0186384	0.0628416	Excitatory_neuron_2__Motor_Cortex	Excitatory_neuron_2	Motor_Cortex
chr10	88490798	88497357	1	Cnp	1109	1.02771	0.018696	0.301032	Excitatory_neuron_2__Motor_Cortex	Excitatory_neuron_2	Motor_Cortex
chr13	89975405	89990731	1	Cd244	369	2.41401	0.018696	0.184348	Excitatory_neuron_2__Motor_Cortex	Excitatory_neuron_2	Motor_Cortex
chr4	181428664	181429737	1	Rep15	1032	0.656011	0.0222572	0.39733	Excitatory_neuron_2__Motor_Cortex	Excitatory_neuron_2	Motor_Cortex
chr5	68717629	68763859	1	Smc2	269	0.630244	0.0222572	0.184982	Excitatory_neuron_2__Motor_Cortex	Excitatory_neuron_2	Motor_Cortex
chr13	67351230	67356920	1	Ptgs2	194	1.074	0.0228859	0.461575	Excitatory_neuron_2__Motor_Cortex	Excitatory_neuron_2	Motor_Cortex
chr9	6966908	7053189	1	St6gal2	10	0.730943	0.0248784	0.151647	Excitatory_neuron_2__Motor_Cortex	Excitatory_neuron_2	Motor_Cortex
chr10	69412065	69413863	1	Ccl2	852	1.24288	0.0265056	0.181357	Excitatory_neuron_2__Motor_Cortex	Excitatory_neuron_2	Motor_Cortex
chr7	79471277	79964405	1	Zfpm2	557	0.773613	0.0265056	0.425403	Excitatory_neuron_2__Motor_Cortex	Excitatory_neuron_2	Motor_Cortex
chr10	96640013	96653939	1	Apoh	1254	1.08434	0.028654	0.0817285	Excitatory_neuron_2__Motor_Cortex	Excitatory_neuron_2	Motor_Cortex
chr16	20704807	20729882	1	Klhl26	173	0.832206	0.0287307	0.499114	Excitatory_neuron_2__Motor_Cortex	Excitatory_neuron_2	Motor_Cortex
chr5	74191167	74105491	2	Epb41l4b	292	0.559132	0.0298772	0.315823	Excitatory_neuron_2__Motor_Cortex	Excitatory_neuron_2	Motor_Cortex
chr13	67350860	67347152	2	LOC100911717	195	1.04182	0.0302854	0.501738	Excitatory_neuron_2__Motor_Cortex	Excitatory_neuron_2	Motor_Cortex
chr6	133576568	133583748	1	Dlk1	578	1.29202	0.0302854	0.229552	Excitatory_neuron_2__Motor_Cortex	Excitatory_neuron_2	Motor_Cortex
chr11	25078740	24967936	2	Cyyr1	32	0.531162	0.0310101	0.102647	Excitatory_neuron_2__Motor_Cortex	Excitatory_neuron_2	Motor_Cortex
chr7	124460358	124470610	1	Tspo	849	1.29608	0.0310101	0.178769	Excitatory_neuron_2__Motor_Cortex	Excitatory_neuron_2	Motor_Cortex
chr1	281376834	281347536	2	Fam204a	2286	0.895576	0.0316755	0.204815	Excitatory_neuron_2__Motor_Cortex	Excitatory_neuron_2	Motor_Cortex
chr10	17542374	17640718	1	Fbxw11	230	0.606287	0.0316755	0.457226	Excitatory_neuron_2__Motor_Cortex	Excitatory_neuron_2	Motor_Cortex
chr10	44026578	44025634	2	Olr1418	416	2.78893	0.0325546	0.118624	Excitatory_neuron_2__Motor_Cortex	Excitatory_neuron_2	Motor_Cortex
chr1	88078350	88094331	1	Rasgrp4	606	0.573983	0.0332771	0.206751	Excitatory_neuron_2__Motor_Cortex	Excitatory_neuron_2	Motor_Cortex
chr3	94657467	94622403	2	Tcp11l1	757	0.840171	0.0337414	0.22048	Excitatory_neuron_2__Motor_Cortex	Excitatory_neuron_2	Motor_Cortex
chr11	4397335	4175078	2	Cadm2	6	0.677913	0.0343735	0.451887	Excitatory_neuron_2__Motor_Cortex	Excitatory_neuron_2	Motor_Cortex
chr16	21089508	21081377	2	Hapln4	190	0.79417	0.0343735	0.426556	Excitatory_neuron_2__Motor_Cortex	Excitatory_neuron_2	Motor_Cortex
chr5	25391236	25443675	1	Cdh17	81	1.0406	0.0343735	0.138014	Excitatory_neuron_2__Motor_Cortex	Excitatory_neuron_2	Motor_Cortex
chr8	132345708	132344710	2	Tmem158	959	0.902263	0.0343735	0.441222	Excitatory_neuron_2__Motor_Cortex	Excitatory_neuron_2	Motor_Cortex
chr17	54181847	54212079	1	Kif5b	340	0.654483	0.0462727	0.16781	Excitatory_neuron_2__Motor_Cortex	Excitatory_neuron_2	Motor_Cortex
chr1	101412736	101413725	1	Lhb	776	0.755458	0.04865	0.243403	Excitatory_neuron_2__Motor_Cortex	Excitatory_neuron_2	Motor_Cortex
chr16	46423869	46929023	1	Tenm3	249	0.832238	1.6831e-09	1.66778	Excitatory_neuron_2__Primary_Visual_Cortex	Excitatory_neuron_2	Primary_Visual_Cortex
chr10	21995692	20846091	2	Tenm2	247	0.644607	1.12295e-08	4.37878	Excitatory_neuron_2__Primary_Visual_Cortex	Excitatory_neuron_2	Primary_Visual_Cortex
chr8	51858906	52189267	1	Cadm1	381	0.775914	3.27088e-07	1.38273	Excitatory_neuron_2__Primary_Visual_Cortex	Excitatory_neuron_2	Primary_Visual_Cortex
chr14	108826939	108913078	1	Bcl11a	504	0.646926	5.6564e-06	0.966911	Excitatory_neuron_2__Primary_Visual_Cortex	Excitatory_neuron_2	Primary_Visual_Cortex
chr9	96210750	96288902	1	Sh3bp4	518	1.33777	2.62203e-05	0.422827	Excitatory_neuron_2__Primary_Visual_Cortex	Excitatory_neuron_2	Primary_Visual_Cortex
chr19	56983807	56982949	2	Cox6c-ps1	417	0.60192	0.00104351	0.8765	Excitatory_neuron_2__Primary_Visual_Cortex	Excitatory_neuron_2	Primary_Visual_Cortex
chr3	159569363	159694756	1	Tox2	1256	0.608963	0.00276054	0.554956	Excitatory_neuron_2__Primary_Visual_Cortex	Excitatory_neuron_2	Primary_Visual_Cortex
chr6	26642830	26649883	1	Slc30a3	114	1.26742	0.00394934	0.354461	Excitatory_neuron_2__Primary_Visual_Cortex	Excitatory_neuron_2	Primary_Visual_Cortex
chr11	30061173	29931083	2	Tiam1	51	0.615138	0.00569504	0.641644	Excitatory_neuron_2__Primary_Visual_Cortex	Excitatory_neuron_2	Primary_Visual_Cortex
chr2	85377163	85374143	2	LOC100909539	235	1.03719	0.00572427	0.491545	Excitatory_neuron_2__Primary_Visual_Cortex	Excitatory_neuron_2	Primary_Visual_Cortex
chr16	81434239	81320090	2	Rasa3	436	0.694868	0.00702029	0.64396	Excitatory_neuron_2__Primary_Visual_Cortex	Excitatory_neuron_2	Primary_Visual_Cortex
chr4	57926531	57945062	1	Cpa5	246	1.20329	0.00946321	0.158574	Excitatory_neuron_2__Primary_Visual_Cortex	Excitatory_neuron_2	Primary_Visual_Cortex
chr1	252323865	252355541	1	Lipk	2088	3.09557	0.0107811	0.226549	Excitatory_neuron_2__Primary_Visual_Cortex	Excitatory_neuron_2	Primary_Visual_Cortex
chr13	80379929	79910886	2	Dnm3	273	0.553441	0.0120587	0.827872	Excitatory_neuron_2__Primary_Visual_Cortex	Excitatory_neuron_2	Primary_Visual_Cortex
chr2	155718359	156009529	1	Kcnab1	438	0.5543	0.0123378	0.529223	Excitatory_neuron_2__Primary_Visual_Cortex	Excitatory_neuron_2	Primary_Visual_Cortex
chr3	13436022	13241477	2	Pbx3	207	0.652914	0.0128573	0.478119	Excitatory_neuron_2__Primary_Visual_Cortex	Excitatory_neuron_2	Primary_Visual_Cortex
chr5	147691930	147690281	2	Tssk3	691	1.18836	0.0128573	0.548852	Excitatory_neuron_2__Primary_Visual_Cortex	Excitatory_neuron_2	Primary_Visual_Cortex
chr13	84331183	84302824	2	Dusp27	313	1.59733	0.0188732	0.188362	Excitatory_neuron_2__Primary_Visual_Cortex	Excitatory_neuron_2	Primary_Visual_Cortex
chr11	81972219	82163165	1	Dgkg	346	0.545871	0.0197279	0.906273	Excitatory_neuron_2__Primary_Visual_Cortex	Excitatory_neuron_2	Primary_Visual_Cortex
chr4	10138652	10108190	2	Lrrc17	74	1.08825	0.0225518	0.395743	Excitatory_neuron_2__Primary_Visual_Cortex	Excitatory_neuron_2	Primary_Visual_Cortex
chr9	95787092	95783651	2	Arl4c	517	0.918955	0.0240219	0.786594	Excitatory_neuron_2__Primary_Visual_Cortex	Excitatory_neuron_2	Primary_Visual_Cortex
chr19	58823836	58862926	1	Kcnk1	438	0.670145	0.0249574	0.600827	Excitatory_neuron_2__Primary_Visual_Cortex	Excitatory_neuron_2	Primary_Visual_Cortex
chr16	50152062	50175407	1	Klkb1	273	1.31964	0.0305153	0.166896	Excitatory_neuron_2__Primary_Visual_Cortex	Excitatory_neuron_2	Primary_Visual_Cortex
chr1	78767911	78796223	1	Prkd2	411	0.855914	0.0318557	0.364129	Excitatory_neuron_2__Primary_Visual_Cortex	Excitatory_neuron_2	Primary_Visual_Cortex
chr4	144382945	144398919	1	Cav3	669	0.921465	0.0318557	0.144436	Excitatory_neuron_2__Primary_Visual_Cortex	Excitatory_neuron_2	Primary_Visual_Cortex
chr11	16889100	16873642	2	Btg3	21	0.836554	0.0325308	0.216035	Excitatory_neuron_2__Primary_Visual_Cortex	Excitatory_neuron_2	Primary_Visual_Cortex
chr10	66482150	66347358	2	Ksr1	826	0.503632	0.0344401	0.533644	Excitatory_neuron_2__Primary_Visual_Cortex	Excitatory_neuron_2	Primary_Visual_Cortex
chr5	156141513	156086498	2	Alpl	820	0.881199	0.0371696	0.323604	Excitatory_neuron_2__Primary_Visual_Cortex	Excitatory_neuron_2	Primary_Visual_Cortex
chr7	33584406	33544097	2	Nedd1	359	1.22752	0.0374233	0.181307	Excitatory_neuron_2__Primary_Visual_Cortex	Excitatory_neuron_2	Primary_Visual_Cortex
chr1	161221246	161221333	1	Mir708	1024	0.570391	0.0388787	0.699277	Excitatory_neuron_2__Primary_Visual_Cortex	Excitatory_neuron_2	Primary_Visual_Cortex
chr10	56624468	56619321	2	Acadvl	622	0.539521	0.0410034	0.453645	Excitatory_neuron_2__Primary_Visual_Cortex	Excitatory_neuron_2	Primary_Visual_Cortex
chr1	168378637	168379575	1	Olr86	1146	1.49649	0.0411641	0.139683	Excitatory_neuron_2__Primary_Visual_Cortex	Excitatory_neuron_2	Primary_Visual_Cortex
chr15	2374582	2378370	1	Zfp503	3	0.924187	0.0414003	0.323417	Excitatory_neuron_2__Primary_Visual_Cortex	Excitatory_neuron_2	Primary_Visual_Cortex
chr4	153876149	153911966	1	Slc6a13	771	1.134	0.0417434	0.196594	Excitatory_neuron_2__Primary_Visual_Cortex	Excitatory_neuron_2	Primary_Visual_Cortex
chr2	186245771	186116626	2	Dclk2	511	0.61206	0.0422247	0.427045	Excitatory_neuron_2__Primary_Visual_Cortex	Excitatory_neuron_2	Primary_Visual_Cortex
chr11	24175417	24177645	1	Mir155hg	26	1.35599	0.0470959	0.204609	Excitatory_neuron_2__Primary_Visual_Cortex	Excitatory_neuron_2	Primary_Visual_Cortex
chr5	152333055	152356645	1	Ubxn11	760	0.764946	0.0470959	0.511228	Excitatory_neuron_2__Primary_Visual_Cortex	Excitatory_neuron_2	Primary_Visual_Cortex
chr5	105579959	105336287	2	Slc24a2	377	0.915113	0.00244203	1.38128	Excitatory_neuron_2__Somatosensory_cortex	Excitatory_neuron_2	Somatosensory_cortex
chr10	8654892	8312961	2	Rbfox1	46	0.624953	0.00272127	1.75256	Excitatory_neuron_2__Somatosensory_cortex	Excitatory_neuron_2	Somatosensory_cortex
chr15	104448479	105254540	1	Hs6st3	485	0.739935	0.00272127	1.6059	Excitatory_neuron_2__Somatosensory_cortex	Excitatory_neuron_2	Somatosensory_cortex
chr2	142686724	142706359	1	Proser1	382	1.66697	0.0188413	0.853751	Excitatory_neuron_2__Somatosensory_cortex	Excitatory_neuron_2	Somatosensory_cortex
chr1	234252757	234435839	1	Rorb	2009	0.704326	0.0272263	0.628378	Excitatory_neuron_3__Auditory_Cortex	Excitatory_neuron_3	Auditory_Cortex
chr3	107760589	107560197	2	Meis2	838	0.770469	1.83461e-10	0.383264	Excitatory_neuron_3__Motor_Cortex	Excitatory_neuron_3	Motor_Cortex
chr8	13835302	13522263	2	Med17	50	0.607022	6.41513e-10	0.838728	Excitatory_neuron_3__Motor_Cortex	Excitatory_neuron_3	Motor_Cortex
chr11	63169374	63224986	1	LOC498084	218	1.01476	4.8753e-08	0.25649	Excitatory_neuron_3__Motor_Cortex	Excitatory_neuron_3	Motor_Cortex
chr15	70399988	69928508	2	Diaph3	444	0.631658	1.15882e-06	0.354893	Excitatory_neuron_3__Motor_Cortex	Excitatory_neuron_3	Motor_Cortex
chr8	13680870	13614800	2	Hephl1	52	0.71149	3.25644e-05	0.248807	Excitatory_neuron_3__Motor_Cortex	Excitatory_neuron_3	Motor_Cortex
chr4	176511020	176515935	1	Iapp	1002	1.36628	8.11223e-05	0.0535743	Excitatory_neuron_3__Motor_Cortex	Excitatory_neuron_3	Motor_Cortex
chr4	70903253	70918514	1	Ephb6	321	0.724187	0.000357775	0.308737	Excitatory_neuron_3__Motor_Cortex	Excitatory_neuron_3	Motor_Cortex
chr2	204886202	204939523	1	Ngf	751	0.601726	0.000568545	0.133347	Excitatory_neuron_3__Motor_Cortex	Excitatory_neuron_3	Motor_Cortex
chr13	90074952	90058127	2	Slamf7	371	1.19811	0.000747461	0.155044	Excitatory_neuron_3__Motor_Cortex	Excitatory_neuron_3	Motor_Cortex
chr8	13796021	13816119	1	Vstm5	53	0.572327	0.00285274	0.228446	Excitatory_neuron_3__Motor_Cortex	Excitatory_neuron_3	Motor_Cortex
chr2	192763577	192761538	2	Ivl	630	0.779972	0.00370431	0.0988473	Excitatory_neuron_3__Motor_Cortex	Excitatory_neuron_3	Motor_Cortex
chr5	153976535	153978848	1	LOC500567	789	0.772434	0.00383307	0.504723	Excitatory_neuron_3__Motor_Cortex	Excitatory_neuron_3	Motor_Cortex
chr2	93751232	93766656	1	Fabp12	254	1.06001	0.00387749	0.134291	Excitatory_neuron_3__Motor_Cortex	Excitatory_neuron_3	Motor_Cortex
chr8	13606040	13567186	2	Panx1	51	0.704089	0.00387749	0.372564	Excitatory_neuron_3__Motor_Cortex	Excitatory_neuron_3	Motor_Cortex
chr10	87962846	87959493	2	Krt33b	1085	1.13705	0.0041367	0.248795	Excitatory_neuron_3__Motor_Cortex	Excitatory_neuron_3	Motor_Cortex
chr18	7081356	6834365	2	Chst9	36	0.524878	0.0041367	0.104968	Excitatory_neuron_3__Motor_Cortex	Excitatory_neuron_3	Motor_Cortex
chr9	99745714	99746673	1	Olr1349	547	1.17163	0.00507554	0.242018	Excitatory_neuron_3__Motor_Cortex	Excitatory_neuron_3	Motor_Cortex
chr4	69268336	69264628	2	Prss3	316	0.557035	0.0053928	0.196612	Excitatory_neuron_3__Motor_Cortex	Excitatory_neuron_3	Motor_Cortex
chr4	71675383	71702819	1	Clcn1	333	0.758708	0.00685212	0.128912	Excitatory_neuron_3__Motor_Cortex	Excitatory_neuron_3	Motor_Cortex
chr1	189960066	189944895	2	Crym	1399	0.785643	0.00706261	0.227895	Excitatory_neuron_3__Motor_Cortex	Excitatory_neuron_3	Motor_Cortex
chr10	87962846	87946608	2	Krt33a	1082	1.6951	0.00742587	0.143739	Excitatory_neuron_3__Motor_Cortex	Excitatory_neuron_3	Motor_Cortex
chr10	87962846	87959408	2	Krt31	1084	1.7829	0.00755202	0.182691	Excitatory_neuron_3__Motor_Cortex	Excitatory_neuron_3	Motor_Cortex
chr6	127552151	127544773	2	Serpina16	538	0.990326	0.00755202	0.143191	Excitatory_neuron_3__Motor_Cortex	Excitatory_neuron_3	Motor_Cortex
chr7	15706893	15523926	2	Olr1090	267	1.28583	0.00799927	0.0519578	Excitatory_neuron_3__Motor_Cortex	Excitatory_neuron_3	Motor_Cortex
chr17	80250521	80311987	1	Pter	436	0.551806	0.0086537	0.106092	Excitatory_neuron_3__Motor_Cortex	Excitatory_neuron_3	Motor_Cortex
chr9	99735011	99735982	1	Olr1347	546	1.11965	0.0086537	0.229504	Excitatory_neuron_3__Motor_Cortex	Excitatory_neuron_3	Motor_Cortex
chr5	64326733	64412524	1	Tmeff1	255	0.60107	0.0105079	0.162745	Excitatory_neuron_3__Motor_Cortex	Excitatory_neuron_3	Motor_Cortex
chr2	149400109	149398949	2	Gpr87	416	0.77081	0.0107218	0.208931	Excitatory_neuron_3__Motor_Cortex	Excitatory_neuron_3	Motor_Cortex
chr1	202432366	202560628	1	Plpp4	1542	0.518465	0.0110658	0.135773	Excitatory_neuron_3__Motor_Cortex	Excitatory_neuron_3	Motor_Cortex
chr1	154111999	154064132	2	Ccdc81	1010	0.863605	0.0121074	0.0631224	Excitatory_neuron_3__Motor_Cortex	Excitatory_neuron_3	Motor_Cortex
chr17	8619737	8612871	2	RGD1562024	56	0.655895	0.0121074	0.202136	Excitatory_neuron_3__Motor_Cortex	Excitatory_neuron_3	Motor_Cortex
chr7	124460358	124470610	1	Tspo	849	0.587451	0.0122025	0.113092	Excitatory_neuron_3__Motor_Cortex	Excitatory_neuron_3	Motor_Cortex
chr1	227240419	227769322	1	Ms4a6bl	1938	0.622602	0.0139295	0.103046	Excitatory_neuron_3__Motor_Cortex	Excitatory_neuron_3	Motor_Cortex
chr7	91832988	91865774	1	Slc30a8	574	1.01884	0.0147618	0.0755662	Excitatory_neuron_3__Motor_Cortex	Excitatory_neuron_3	Motor_Cortex
chr14	3882398	3960909	1	Hfm1	38	0.604498	0.0153756	0.125482	Excitatory_neuron_3__Motor_Cortex	Excitatory_neuron_3	Motor_Cortex
chr12	47590164	47630991	1	Git2	436	0.648741	0.019403	0.244411	Excitatory_neuron_3__Motor_Cortex	Excitatory_neuron_3	Motor_Cortex
chr13	78885464	78857638	2	Dars2	264	0.685099	0.019403	0.152407	Excitatory_neuron_3__Motor_Cortex	Excitatory_neuron_3	Motor_Cortex
chr13	78886163	78901025	1	Cenpl	265	0.847646	0.019403	0.165612	Excitatory_neuron_3__Motor_Cortex	Excitatory_neuron_3	Motor_Cortex
chr2	178520066	178402996	2	Rxfp1	481	0.546856	0.0214856	0.153813	Excitatory_neuron_3__Motor_Cortex	Excitatory_neuron_3	Motor_Cortex
chr4	62526724	62480600	2	RGD1565367	272	0.809217	0.0225731	0.231847	Excitatory_neuron_3__Motor_Cortex	Excitatory_neuron_3	Motor_Cortex
chr1	243589607	243602926	1	Dmrt3	2046	1.58139	0.0260271	0.0848211	Excitatory_neuron_3__Motor_Cortex	Excitatory_neuron_3	Motor_Cortex
chr14	21709077	21490216	2	Smr3b	149	1.06313	0.0273432	0.056514	Excitatory_neuron_3__Motor_Cortex	Excitatory_neuron_3	Motor_Cortex
chr13	90022269	90002783	2	Ly9	370	0.643908	0.0277192	0.0292891	Excitatory_neuron_3__Motor_Cortex	Excitatory_neuron_3	Motor_Cortex
chr14	21709074	21703336	2	Smr3a	151	1.61188	0.028662	0.0627931	Excitatory_neuron_3__Motor_Cortex	Excitatory_neuron_3	Motor_Cortex
chr3	148104483	148103643	2	Defb25	1140	0.874029	0.0290116	0.130719	Excitatory_neuron_3__Motor_Cortex	Excitatory_neuron_3	Motor_Cortex
chr13	90641772	90605794	2	Atp1a4	383	0.589927	0.0294882	0.156516	Excitatory_neuron_3__Motor_Cortex	Excitatory_neuron_3	Motor_Cortex
chr8	5606592	5616494	1	Mmp12	20	0.98209	0.0294882	0.219546	Excitatory_neuron_3__Motor_Cortex	Excitatory_neuron_3	Motor_Cortex
chr5	171472031	171620947	1	Megf6	978	0.656509	0.0295027	0.111369	Excitatory_neuron_3__Motor_Cortex	Excitatory_neuron_3	Motor_Cortex
chr4	69211665	69207927	2	LOC286960	315	0.666163	0.029601	0.0395662	Excitatory_neuron_3__Motor_Cortex	Excitatory_neuron_3	Motor_Cortex
chr14	6148925	6101453	2	LOC100366030	48	0.885957	0.0313335	0.0554497	Excitatory_neuron_3__Motor_Cortex	Excitatory_neuron_3	Motor_Cortex
chr17	90149192	90098953	2	Apbb1ip	472	0.722849	0.03571	0.0697328	Excitatory_neuron_3__Motor_Cortex	Excitatory_neuron_3	Motor_Cortex
chr10	87954055	87950364	2	Krt34	1083	1.77479	0.0358473	0.199747	Excitatory_neuron_3__Motor_Cortex	Excitatory_neuron_3	Motor_Cortex
chr17	12669568	12614311	2	Syk	111	0.712489	0.0412361	0.229042	Excitatory_neuron_3__Motor_Cortex	Excitatory_neuron_3	Motor_Cortex
chr4	70689737	70694816	1	Prss2	319	0.688968	0.0412361	0.0459958	Excitatory_neuron_3__Motor_Cortex	Excitatory_neuron_3	Motor_Cortex
chr6	127571016	127564811	2	Serpina1f	539	1.32023	0.0412361	0.159301	Excitatory_neuron_3__Motor_Cortex	Excitatory_neuron_3	Motor_Cortex
chr7	15483834	15479754	2	Morc2b	266	0.847129	0.0412361	0.115173	Excitatory_neuron_3__Motor_Cortex	Excitatory_neuron_3	Motor_Cortex
chr1	20155960	20127921	2	Samd3	61	0.634619	0.0426977	0.152386	Excitatory_neuron_3__Motor_Cortex	Excitatory_neuron_3	Motor_Cortex
chr3	102619672	102620589	1	Olr756	790	0.859509	0.0433266	0.0548132	Excitatory_neuron_3__Motor_Cortex	Excitatory_neuron_3	Motor_Cortex
chr8	18115456	18114509	2	Olr1119	73	1.73814	0.0437225	0.0454638	Excitatory_neuron_3__Motor_Cortex	Excitatory_neuron_3	Motor_Cortex
chr8	55037750	55039131	1	Timm8b	403	0.769201	0.0443479	0.288373	Excitatory_neuron_3__Motor_Cortex	Excitatory_neuron_3	Motor_Cortex
chr1	238525792	238336919	2	Tmc1	2022	0.916184	0.0443862	0.130365	Excitatory_neuron_3__Motor_Cortex	Excitatory_neuron_3	Motor_Cortex
chr3	154741637	154768540	1	Bpi	1233	0.964425	0.0452031	0.140305	Excitatory_neuron_3__Motor_Cortex	Excitatory_neuron_3	Motor_Cortex
chr8	57983567	58011947	1	RGD1311251	428	1.31726	0.0452031	0.113773	Excitatory_neuron_3__Motor_Cortex	Excitatory_neuron_3	Motor_Cortex
chr2	58724855	58747843	1	Capsl	188	0.730226	0.0455646	0.0511546	Excitatory_neuron_3__Motor_Cortex	Excitatory_neuron_3	Motor_Cortex
chr2	206342066	206390348	1	Ptpn22	767	0.956176	0.0455646	0.0912409	Excitatory_neuron_3__Motor_Cortex	Excitatory_neuron_3	Motor_Cortex
chr12	37425596	37401182	2	Tctn2	306	0.891205	0.0456285	0.220998	Excitatory_neuron_3__Motor_Cortex	Excitatory_neuron_3	Motor_Cortex
chr13	1948563	1942394	2	Dsel	3	0.566079	0.0472764	0.140267	Excitatory_neuron_3__Motor_Cortex	Excitatory_neuron_3	Motor_Cortex
chr1	40086513	40100966	1	Iyd	145	0.552701	0.0486588	0.08303	Excitatory_neuron_3__Motor_Cortex	Excitatory_neuron_3	Motor_Cortex
chr10	40543295	40573170	1	Slc36a1	389	0.579956	0.0486588	0.277847	Excitatory_neuron_3__Motor_Cortex	Excitatory_neuron_3	Motor_Cortex
chr12	22245100	22236165	2	Gigyf1	200	0.822374	0.0486588	0.237201	Excitatory_neuron_3__Motor_Cortex	Excitatory_neuron_3	Motor_Cortex
chr3	171037896	171050495	1	Rbm38	1362	0.686977	0.0486588	0.227474	Excitatory_neuron_3__Motor_Cortex	Excitatory_neuron_3	Motor_Cortex
chr2	189601896	189596905	2	Creb3l4	604	1.17792	0.0495058	0.14754	Excitatory_neuron_3__Motor_Cortex	Excitatory_neuron_3	Motor_Cortex
chr10	21995692	20846091	2	Tenm2	247	0.529372	1.67831e-14	2.76973	Excitatory_neuron_3__Primary_Visual_Cortex	Excitatory_neuron_3	Primary_Visual_Cortex
chr2	188844110	188988598	1	Kcnn3	589	0.880331	1.21898e-07	0.500379	Excitatory_neuron_3__Primary_Visual_Cortex	Excitatory_neuron_3	Primary_Visual_Cortex
chr6	124903949	124874151	2	Gpr68	509	0.670379	3.42444e-06	0.397602	Excitatory_neuron_3__Primary_Visual_Cortex	Excitatory_neuron_3	Primary_Visual_Cortex
chr4	167754684	167992221	1	Etv6	953	0.566677	9.00248e-06	0.716653	Excitatory_neuron_3__Primary_Visual_Cortex	Excitatory_neuron_3	Primary_Visual_Cortex
chr2	116526228	117119144	1	Egfem1	315	0.881707	1.69432e-05	0.648377	Excitatory_neuron_3__Primary_Visual_Cortex	Excitatory_neuron_3	Primary_Visual_Cortex
chr14	11095537	11166323	1	Tmem150c	82	0.68875	2.10444e-05	0.315388	Excitatory_neuron_3__Primary_Visual_Cortex	Excitatory_neuron_3	Primary_Visual_Cortex
chr1	90685257	90542095	2	Chst8	665	0.578578	8.25667e-05	0.441253	Excitatory_neuron_3__Primary_Visual_Cortex	Excitatory_neuron_3	Primary_Visual_Cortex
chr1	92774963	92703194	2	Tshz3	682	0.530836	0.000138869	0.366488	Excitatory_neuron_3__Primary_Visual_Cortex	Excitatory_neuron_3	Primary_Visual_Cortex
chr2	188596156	188588812	2	Efna1	577	1.0401	0.000282912	0.374873	Excitatory_neuron_3__Primary_Visual_Cortex	Excitatory_neuron_3	Primary_Visual_Cortex
chr3	165039707	165020230	2	Kcng1	1342	0.623666	0.000304404	0.320008	Excitatory_neuron_3__Primary_Visual_Cortex	Excitatory_neuron_3	Primary_Visual_Cortex
chr12	41448668	41416218	2	Rasal1	384	0.598663	0.000333726	0.522611	Excitatory_neuron_3__Primary_Visual_Cortex	Excitatory_neuron_3	Primary_Visual_Cortex
chr2	116867647	116867744	1	Mir551b	316	1.96047	0.000631874	0.309247	Excitatory_neuron_3__Primary_Visual_Cortex	Excitatory_neuron_3	Primary_Visual_Cortex
chr14	35149608	35073551	2	Kit	204	0.622816	0.000771094	0.229213	Excitatory_neuron_3__Primary_Visual_Cortex	Excitatory_neuron_3	Primary_Visual_Cortex
chr4	85662892	85711696	1	Adcyap1r1	432	0.521828	0.000771094	0.3035	Excitatory_neuron_3__Primary_Visual_Cortex	Excitatory_neuron_3	Primary_Visual_Cortex
chr3	165741932	165713070	2	Zfp64	1345	0.718695	0.00106728	0.144157	Excitatory_neuron_3__Primary_Visual_Cortex	Excitatory_neuron_3	Primary_Visual_Cortex
chr5	158313426	158214616	2	Pax7	854	0.62962	0.00146612	0.121104	Excitatory_neuron_3__Primary_Visual_Cortex	Excitatory_neuron_3	Primary_Visual_Cortex
chr12	44029211	44008879	2	Hrk	397	1.49888	0.00169924	0.357663	Excitatory_neuron_3__Primary_Visual_Cortex	Excitatory_neuron_3	Primary_Visual_Cortex
chr1	131454689	131448737	2	Nr2f2	895	1.08658	0.00196541	0.253996	Excitatory_neuron_3__Primary_Visual_Cortex	Excitatory_neuron_3	Primary_Visual_Cortex
chr1	165122385	165085142	2	Pold3	1062	0.601982	0.00477081	0.0957068	Excitatory_neuron_3__Primary_Visual_Cortex	Excitatory_neuron_3	Primary_Visual_Cortex
chr6	50846788	50809116	2	Slc26a4	224	0.609481	0.00479107	0.163888	Excitatory_neuron_3__Primary_Visual_Cortex	Excitatory_neuron_3	Primary_Visual_Cortex
chr9	96210750	96288902	1	Sh3bp4	518	0.851052	0.00541433	0.222337	Excitatory_neuron_3__Primary_Visual_Cortex	Excitatory_neuron_3	Primary_Visual_Cortex
chr18	55771730	55744809	2	Smim3	268	1.12985	0.00599783	0.18762	Excitatory_neuron_3__Primary_Visual_Cortex	Excitatory_neuron_3	Primary_Visual_Cortex
chr4	147893992	147854309	2	Plxnd1	720	0.562354	0.00898927	0.53687	Excitatory_neuron_3__Primary_Visual_Cortex	Excitatory_neuron_3	Primary_Visual_Cortex
chr16	71306299	71266278	2	Fgfr1	349	0.776324	0.0113134	0.133578	Excitatory_neuron_3__Primary_Visual_Cortex	Excitatory_neuron_3	Primary_Visual_Cortex
chr12	48628454	48656095	1	Sart3	455	0.553357	0.0129363	0.278747	Excitatory_neuron_3__Primary_Visual_Cortex	Excitatory_neuron_3	Primary_Visual_Cortex
chr13	80131025	80130909	2	Mir3120	276	0.7912	0.0141109	0.250713	Excitatory_neuron_3__Primary_Visual_Cortex	Excitatory_neuron_3	Primary_Visual_Cortex
chr19	55929609	55946250	1	Cpne7	396	0.868153	0.0150974	0.341921	Excitatory_neuron_3__Primary_Visual_Cortex	Excitatory_neuron_3	Primary_Visual_Cortex
chr2	54191538	54360780	1	Plcxd3	169	0.589024	0.0165557	0.21239	Excitatory_neuron_3__Primary_Visual_Cortex	Excitatory_neuron_3	Primary_Visual_Cortex
chr3	151106557	151076254	2	Gss	1192	0.689467	0.017151	0.139217	Excitatory_neuron_3__Primary_Visual_Cortex	Excitatory_neuron_3	Primary_Visual_Cortex
chr12	42099833	42146841	1	Tbx5	393	0.805245	0.0172223	0.101032	Excitatory_neuron_3__Primary_Visual_Cortex	Excitatory_neuron_3	Primary_Visual_Cortex
chr1	89474252	89464860	2	Fxyd5	649	0.97818	0.0175112	0.202675	Excitatory_neuron_3__Primary_Visual_Cortex	Excitatory_neuron_3	Primary_Visual_Cortex
chr4	84597323	84676775	1	Wipf3	418	0.607252	0.019028	0.273839	Excitatory_neuron_3__Primary_Visual_Cortex	Excitatory_neuron_3	Primary_Visual_Cortex
chr1	7219587	7259536	1	Plagl1	25	1.09518	0.0202866	0.0705141	Excitatory_neuron_3__Primary_Visual_Cortex	Excitatory_neuron_3	Primary_Visual_Cortex
chr1	75356220	75394757	1	Lig1	382	0.565	0.0213726	0.0740462	Excitatory_neuron_3__Primary_Visual_Cortex	Excitatory_neuron_3	Primary_Visual_Cortex
chrX	75291950	75150511	2	Abcb7	280	0.91966	0.022677	0.0578654	Excitatory_neuron_3__Primary_Visual_Cortex	Excitatory_neuron_3	Primary_Visual_Cortex
chr9	10216210	10283315	1	Rfx2	38	0.575098	0.0229917	0.152357	Excitatory_neuron_3__Primary_Visual_Cortex	Excitatory_neuron_3	Primary_Visual_Cortex
chr3	154043873	154046332	1	Nnat	1227	0.788115	0.0286374	0.180815	Excitatory_neuron_3__Primary_Visual_Cortex	Excitatory_neuron_3	Primary_Visual_Cortex
chr8	116686601	116700132	1	Mst1r	801	0.831328	0.0318947	0.228619	Excitatory_neuron_3__Primary_Visual_Cortex	Excitatory_neuron_3	Primary_Visual_Cortex
chr9	10812541	10812432	2	Mir7b	57	0.515135	0.0322179	0.236012	Excitatory_neuron_3__Primary_Visual_Cortex	Excitatory_neuron_3	Primary_Visual_Cortex
chrX	152933126	152963190	1	Nsdhl	516	0.845341	0.0327003	0.160693	Excitatory_neuron_3__Primary_Visual_Cortex	Excitatory_neuron_3	Primary_Visual_Cortex
chr13	89654229	89650094	2	Ppox	357	0.549132	0.0332428	0.307839	Excitatory_neuron_3__Primary_Visual_Cortex	Excitatory_neuron_3	Primary_Visual_Cortex
chr7	143863206	143840739	2	Rarg	1048	0.781545	0.0335637	0.311123	Excitatory_neuron_3__Primary_Visual_Cortex	Excitatory_neuron_3	Primary_Visual_Cortex
chr6	135475539	135552150	1	Rcor1	648	0.585398	0.0358187	0.415596	Excitatory_neuron_3__Primary_Visual_Cortex	Excitatory_neuron_3	Primary_Visual_Cortex
chr3	117416345	117416786	1	Ctxn2	930	1.55494	0.0380582	0.137773	Excitatory_neuron_3__Primary_Visual_Cortex	Excitatory_neuron_3	Primary_Visual_Cortex
chr1	142034423	142050071	1	Ttll13	932	0.922609	0.0418687	0.29916	Excitatory_neuron_3__Primary_Visual_Cortex	Excitatory_neuron_3	Primary_Visual_Cortex
chr16	2634603	2636708	1	Hesx1	12	0.780474	0.0418687	0.202289	Excitatory_neuron_3__Primary_Visual_Cortex	Excitatory_neuron_3	Primary_Visual_Cortex
chr7	123381082	123438605	1	Srebf2	824	0.553233	0.0418879	0.352863	Excitatory_neuron_3__Primary_Visual_Cortex	Excitatory_neuron_3	Primary_Visual_Cortex
chr1	89303847	89302507	2	Ffar3	642	0.935467	0.0428927	0.15808	Excitatory_neuron_3__Primary_Visual_Cortex	Excitatory_neuron_3	Primary_Visual_Cortex
chr4	99125111	99074535	2	Smyd1	471	0.843553	0.0436336	0.094002	Excitatory_neuron_3__Primary_Visual_Cortex	Excitatory_neuron_3	Primary_Visual_Cortex
chr7	91588458	91593299	1	Aard	573	0.837308	0.0436336	0.0810963	Excitatory_neuron_3__Primary_Visual_Cortex	Excitatory_neuron_3	Primary_Visual_Cortex
chr9	47281961	47328845	1	Slc9a4	252	0.768865	0.0447811	0.160992	Excitatory_neuron_3__Primary_Visual_Cortex	Excitatory_neuron_3	Primary_Visual_Cortex
chr4	160605107	160530726	2	Tspan9	858	0.788808	2.7642e-08	0.637464	Excitatory_neuron_3__Somatosensory_cortex	Excitatory_neuron_3	Somatosensory_cortex
chr5	105579959	105336287	2	Slc24a2	377	0.51357	2.21492e-06	0.766494	Excitatory_neuron_3__Somatosensory_cortex	Excitatory_neuron_3	Somatosensory_cortex
chr3	29984201	29862473	2	Zeb2	286	0.645123	5.33383e-05	0.680719	Excitatory_neuron_3__Somatosensory_cortex	Excitatory_neuron_3	Somatosensory_cortex
chr11	64853681	64828688	2	Cd80	226	0.581528	0.00345354	0.158211	Excitatory_neuron_3__Somatosensory_cortex	Excitatory_neuron_3	Somatosensory_cortex
chr15	39759257	39847460	1	Cab39l	290	0.60114	0.0107532	0.301193	Excitatory_neuron_3__Somatosensory_cortex	Excitatory_neuron_3	Somatosensory_cortex
chr1	265080010	265072011	2	LOC100911827	2195	0.55151	0.0128273	0.413879	Excitatory_neuron_3__Somatosensory_cortex	Excitatory_neuron_3	Somatosensory_cortex
chr18	61377051	61432878	1	Oacyl	311	0.590113	0.0259143	0.286868	Excitatory_neuron_3__Somatosensory_cortex	Excitatory_neuron_3	Somatosensory_cortex
chr1	105935449	106406471	1	LOC100125384	842	0.655556	0.0271741	0.190197	Excitatory_neuron_3__Somatosensory_cortex	Excitatory_neuron_3	Somatosensory_cortex
chr7	125893168	125857046	2	RGD1304694	863	0.579205	0.0289874	0.512821	Excitatory_neuron_3__Somatosensory_cortex	Excitatory_neuron_3	Somatosensory_cortex
chr2	204254661	204231936	2	Mab21l3	746	0.519841	0.0293944	0.160652	Excitatory_neuron_3__Somatosensory_cortex	Excitatory_neuron_3	Somatosensory_cortex
chr7	11724843	11712187	2	Sppl2b	151	0.566203	0.0406509	0.227526	Excitatory_neuron_3__Somatosensory_cortex	Excitatory_neuron_3	Somatosensory_cortex
chr12	47185449	47209785	1	Cabp1	427	0.525948	0.0420349	0.377351	Excitatory_neuron_3__Somatosensory_cortex	Excitatory_neuron_3	Somatosensory_cortex
chr5	81431600	81442451	1	Trim32	346	0.610731	0.0434624	0.397697	Excitatory_neuron_3__Somatosensory_cortex	Excitatory_neuron_3	Somatosensory_cortex
chr4	182745448	182746381	1	Rps4y2	1038	0.615932	0.0458802	0.456498	Excitatory_neuron_3__Somatosensory_cortex	Excitatory_neuron_3	Somatosensory_cortex
chr16	85147683	85115199	2	Marco	462	0.751239	0.000605634	0.0948535	Excitatory_neuron_4__Auditory_Cortex	Excitatory_neuron_4	Auditory_Cortex
chr1	131454689	131448737	2	Nr2f2	895	0.905687	0.00972929	0.213036	Excitatory_neuron_4__Auditory_Cortex	Excitatory_neuron_4	Auditory_Cortex
chr2	54191538	54360780	1	Plcxd3	169	0.666359	0.0190209	0.173912	Excitatory_neuron_4__Auditory_Cortex	Excitatory_neuron_4	Auditory_Cortex
chr3	107760589	107560197	2	Meis2	838	0.928999	3.84392e-20	1.07034	Excitatory_neuron_4__Motor_Cortex	Excitatory_neuron_4	Motor_Cortex
chr15	70399988	69928508	2	Diaph3	444	0.771325	4.65453e-10	0.409159	Excitatory_neuron_4__Motor_Cortex	Excitatory_neuron_4	Motor_Cortex
chr11	9209568	10143317	1	Robo1	8	0.595787	4.41646e-05	0.904745	Excitatory_neuron_4__Motor_Cortex	Excitatory_neuron_4	Motor_Cortex
chr18	62805406	62946133	1	Gnal	319	0.5321	0.000174023	0.347171	Excitatory_neuron_4__Motor_Cortex	Excitatory_neuron_4	Motor_Cortex
chr15	33822730	33825620	1	RGD1564324	209	0.903127	0.000223996	0.421344	Excitatory_neuron_4__Motor_Cortex	Excitatory_neuron_4	Motor_Cortex
chr1	189940304	189942113	1	Anks4b	1398	1.64723	0.000232076	0.270639	Excitatory_neuron_4__Motor_Cortex	Excitatory_neuron_4	Motor_Cortex
chr7	82059659	81974870	2	Rspo2	561	0.756274	0.00050934	0.185856	Excitatory_neuron_4__Motor_Cortex	Excitatory_neuron_4	Motor_Cortex
chr4	86125316	86233642	1	Itprid1	434	0.522492	0.00154023	0.145456	Excitatory_neuron_4__Motor_Cortex	Excitatory_neuron_4	Motor_Cortex
chr1	250630729	250557044	2	Asah2	2078	0.766272	0.00169759	0.152855	Excitatory_neuron_4__Motor_Cortex	Excitatory_neuron_4	Motor_Cortex
chr7	47586137	47181439	2	Tmtc2	402	0.503826	0.00219134	0.279074	Excitatory_neuron_4__Motor_Cortex	Excitatory_neuron_4	Motor_Cortex
chr3	117765286	117570376	2	Fbn1	933	0.602579	0.00258305	0.334275	Excitatory_neuron_4__Motor_Cortex	Excitatory_neuron_4	Motor_Cortex
chr8	89130812	89129652	2	Htr1b	646	0.692335	0.00478553	0.405213	Excitatory_neuron_4__Motor_Cortex	Excitatory_neuron_4	Motor_Cortex
chr9	19978013	19935754	2	Pla2g7	151	0.594014	0.00478553	0.213902	Excitatory_neuron_4__Motor_Cortex	Excitatory_neuron_4	Motor_Cortex
chr4	68832216	68831221	2	Tas2r138	310	1.04218	0.00616163	0.0847069	Excitatory_neuron_4__Motor_Cortex	Excitatory_neuron_4	Motor_Cortex
chr4	175431904	175700238	1	Pde3a	994	0.550015	0.00766426	0.177532	Excitatory_neuron_4__Motor_Cortex	Excitatory_neuron_4	Motor_Cortex
chr8	13606040	13567186	2	Panx1	51	0.548536	0.00918459	0.312552	Excitatory_neuron_4__Motor_Cortex	Excitatory_neuron_4	Motor_Cortex
chr5	172364421	172365188	1	Hes5	984	0.533312	0.0102803	0.509735	Excitatory_neuron_4__Motor_Cortex	Excitatory_neuron_4	Motor_Cortex
chr7	91832988	91865774	1	Slc30a8	574	1.01454	0.0127916	0.101305	Excitatory_neuron_4__Motor_Cortex	Excitatory_neuron_4	Motor_Cortex
chr7	43800452	44024152	1	Mgat4c	397	0.762342	0.0144388	0.114872	Excitatory_neuron_4__Motor_Cortex	Excitatory_neuron_4	Motor_Cortex
chr1	189911650	189899906	2	Zp2	1397	0.721274	0.014829	0.16897	Excitatory_neuron_4__Motor_Cortex	Excitatory_neuron_4	Motor_Cortex
chr14	15258185	15253149	2	Cxcl13	95	0.749987	0.0148889	0.337014	Excitatory_neuron_4__Motor_Cortex	Excitatory_neuron_4	Motor_Cortex
chr15	56666152	56732469	1	Htr2a	408	0.816442	0.0148889	0.14544	Excitatory_neuron_4__Motor_Cortex	Excitatory_neuron_4	Motor_Cortex
chr4	112773938	112823659	1	Eva1a	512	0.856377	0.0211141	0.150474	Excitatory_neuron_4__Motor_Cortex	Excitatory_neuron_4	Motor_Cortex
chr10	86950555	86962563	1	Igfbp4	1065	0.796121	0.0233637	0.345755	Excitatory_neuron_4__Motor_Cortex	Excitatory_neuron_4	Motor_Cortex
chr4	71795768	71796733	1	Tas2r135	337	0.716518	0.0293018	0.123881	Excitatory_neuron_4__Motor_Cortex	Excitatory_neuron_4	Motor_Cortex
chr1	204161090	204048785	2	Cpxm2	1547	0.53171	0.0300909	0.312468	Excitatory_neuron_4__Motor_Cortex	Excitatory_neuron_4	Motor_Cortex
chr1	264741911	264753397	1	Sema4g	2186	0.539995	0.0335703	0.181653	Excitatory_neuron_4__Motor_Cortex	Excitatory_neuron_4	Motor_Cortex
chr15	57221292	57277809	1	Lcp1	412	0.697315	0.0335703	0.13337	Excitatory_neuron_4__Motor_Cortex	Excitatory_neuron_4	Motor_Cortex
chr18	22964210	23047896	1	Pik3c3	67	0.553749	0.0346634	0.155518	Excitatory_neuron_4__Motor_Cortex	Excitatory_neuron_4	Motor_Cortex
chr7	36499220	36496626	2	Socs2	378	0.56907	0.0346634	0.533202	Excitatory_neuron_4__Motor_Cortex	Excitatory_neuron_4	Motor_Cortex
chr3	14889263	15060286	1	Dab2ip	222	0.5171	0.0347558	0.555648	Excitatory_neuron_4__Motor_Cortex	Excitatory_neuron_4	Motor_Cortex
chr7	71058150	71072685	1	Rdh16	514	0.530707	0.0353516	0.10109	Excitatory_neuron_4__Motor_Cortex	Excitatory_neuron_4	Motor_Cortex
chr4	157009674	156403016	2	Pex5	800	0.556766	0.0380697	0.116815	Excitatory_neuron_4__Motor_Cortex	Excitatory_neuron_4	Motor_Cortex
chr1	189960066	189944895	2	Crym	1399	0.874277	0.0405809	0.176526	Excitatory_neuron_4__Motor_Cortex	Excitatory_neuron_4	Motor_Cortex
chrX	82143789	82145066	1	Pou3f4	309	0.679087	0.0467743	0.247785	Excitatory_neuron_4__Motor_Cortex	Excitatory_neuron_4	Motor_Cortex
chr16	15111585	15105838	2	LOC683469	94	0.875202	0.0477468	0.0753435	Excitatory_neuron_4__Motor_Cortex	Excitatory_neuron_4	Motor_Cortex
chr8	51858906	52189267	1	Cadm1	381	0.623455	1.24574e-11	1.35325	Excitatory_neuron_4__Primary_Visual_Cortex	Excitatory_neuron_4	Primary_Visual_Cortex
chr16	46423869	46929023	1	Tenm3	249	0.572484	2.0369e-10	0.988613	Excitatory_neuron_4__Primary_Visual_Cortex	Excitatory_neuron_4	Primary_Visual_Cortex
chr4	167754684	167992221	1	Etv6	953	0.597198	1.8377e-08	0.781765	Excitatory_neuron_4__Primary_Visual_Cortex	Excitatory_neuron_4	Primary_Visual_Cortex
chr2	188844110	188988598	1	Kcnn3	589	0.803594	7.53747e-06	0.433094	Excitatory_neuron_4__Primary_Visual_Cortex	Excitatory_neuron_4	Primary_Visual_Cortex
chr3	13436022	13241477	2	Pbx3	207	0.869366	2.25128e-05	0.296407	Excitatory_neuron_4__Primary_Visual_Cortex	Excitatory_neuron_4	Primary_Visual_Cortex
chr2	116526228	117119144	1	Egfem1	315	0.512677	8.03205e-05	0.599833	Excitatory_neuron_4__Primary_Visual_Cortex	Excitatory_neuron_4	Primary_Visual_Cortex
chr5	120250770	120305703	1	Ak4	424	0.596766	0.000424258	0.295505	Excitatory_neuron_4__Primary_Visual_Cortex	Excitatory_neuron_4	Primary_Visual_Cortex
chr15	83707735	83722921	1	Klf5	454	0.850152	0.000468833	0.235962	Excitatory_neuron_4__Primary_Visual_Cortex	Excitatory_neuron_4	Primary_Visual_Cortex
chr4	85662892	85711696	1	Adcyap1r1	432	0.67838	0.000711184	0.366835	Excitatory_neuron_4__Primary_Visual_Cortex	Excitatory_neuron_4	Primary_Visual_Cortex
chr13	45068073	45042882	2	Mcm6	63	1.30625	0.000712272	0.142493	Excitatory_neuron_4__Primary_Visual_Cortex	Excitatory_neuron_4	Primary_Visual_Cortex
chr16	59988603	59990327	1	Cldn23	301	0.522891	0.000712272	0.510539	Excitatory_neuron_4__Primary_Visual_Cortex	Excitatory_neuron_4	Primary_Visual_Cortex
chr10	58342393	58371200	1	Wscd1	668	0.703228	0.000872511	0.331894	Excitatory_neuron_4__Primary_Visual_Cortex	Excitatory_neuron_4	Primary_Visual_Cortex
chr13	70157522	70165545	1	Apobec4	209	0.792599	0.00104812	0.203529	Excitatory_neuron_4__Primary_Visual_Cortex	Excitatory_neuron_4	Primary_Visual_Cortex
chr14	35149608	35073551	2	Kit	204	0.633737	0.00106451	0.212182	Excitatory_neuron_4__Primary_Visual_Cortex	Excitatory_neuron_4	Primary_Visual_Cortex
chr7	125288081	125306975	1	Parvg	858	0.65906	0.00128562	0.280641	Excitatory_neuron_4__Primary_Visual_Cortex	Excitatory_neuron_4	Primary_Visual_Cortex
chr9	96210750	96288902	1	Sh3bp4	518	0.529367	0.001376	0.227843	Excitatory_neuron_4__Primary_Visual_Cortex	Excitatory_neuron_4	Primary_Visual_Cortex
chr17	83221827	83610273	1	Plxdc2	452	0.544914	0.00142749	0.570475	Excitatory_neuron_4__Primary_Visual_Cortex	Excitatory_neuron_4	Primary_Visual_Cortex
chr4	44597123	44630202	1	Cav1	176	0.768051	0.00142749	0.178266	Excitatory_neuron_4__Primary_Visual_Cortex	Excitatory_neuron_4	Primary_Visual_Cortex
chr4	57926531	57945062	1	Cpa5	246	0.779305	0.00161915	0.246317	Excitatory_neuron_4__Primary_Visual_Cortex	Excitatory_neuron_4	Primary_Visual_Cortex
chr1	131454689	131448737	2	Nr2f2	895	1.19702	0.00169324	0.292515	Excitatory_neuron_4__Primary_Visual_Cortex	Excitatory_neuron_4	Primary_Visual_Cortex
chr4	135069970	134784668	2	Cntn3	654	0.529426	0.00189814	0.318044	Excitatory_neuron_4__Primary_Visual_Cortex	Excitatory_neuron_4	Primary_Visual_Cortex
chr10	67677071	67731670	1	Rhbdl3	841	0.914591	0.00238792	0.38595	Excitatory_neuron_4__Primary_Visual_Cortex	Excitatory_neuron_4	Primary_Visual_Cortex
chr1	163445568	163457426	1	Lrrc32	1043	0.64324	0.00433409	0.320625	Excitatory_neuron_4__Primary_Visual_Cortex	Excitatory_neuron_4	Primary_Visual_Cortex
chr1	140576396	140576490	1	Mir7a2	908	0.811811	0.00443242	0.598397	Excitatory_neuron_4__Primary_Visual_Cortex	Excitatory_neuron_4	Primary_Visual_Cortex
chr3	172155496	172182855	1	Stx16	1370	0.611655	0.00586566	0.130928	Excitatory_neuron_4__Primary_Visual_Cortex	Excitatory_neuron_4	Primary_Visual_Cortex
chr10	87335778	87328888	2	Krt12	1075	1.36247	0.00711517	0.129649	Excitatory_neuron_4__Primary_Visual_Cortex	Excitatory_neuron_4	Primary_Visual_Cortex
chr4	147657847	147645333	2	Tmem40	714	1.34509	0.00734692	0.110503	Excitatory_neuron_4__Primary_Visual_Cortex	Excitatory_neuron_4	Primary_Visual_Cortex
chr12	21832813	21831341	2	Cldn3	189	0.858224	0.00797176	0.272531	Excitatory_neuron_4__Primary_Visual_Cortex	Excitatory_neuron_4	Primary_Visual_Cortex
chr14	83724933	83730614	1	Pla2g3	385	0.634474	0.00862146	0.249128	Excitatory_neuron_4__Primary_Visual_Cortex	Excitatory_neuron_4	Primary_Visual_Cortex
chr10	56167396	56161431	2	Efnb3	582	0.5581	0.0142404	0.287222	Excitatory_neuron_4__Primary_Visual_Cortex	Excitatory_neuron_4	Primary_Visual_Cortex
chr9	10172832	10203461	1	Acsbg2	37	1.68946	0.0150869	0.113694	Excitatory_neuron_4__Primary_Visual_Cortex	Excitatory_neuron_4	Primary_Visual_Cortex
chr13	42263024	42219885	2	Lypd1	53	0.930216	0.0166503	0.164781	Excitatory_neuron_4__Primary_Visual_Cortex	Excitatory_neuron_4	Primary_Visual_Cortex
chr13	91080448	91081358	1	Crp	396	1.69792	0.0213327	0.147996	Excitatory_neuron_4__Primary_Visual_Cortex	Excitatory_neuron_4	Primary_Visual_Cortex
chr15	2374582	2378370	1	Zfp503	3	0.757459	0.0241635	0.263693	Excitatory_neuron_4__Primary_Visual_Cortex	Excitatory_neuron_4	Primary_Visual_Cortex
chr16	47537476	47536814	2	Cldn24	253	0.618408	0.0241635	0.172507	Excitatory_neuron_4__Primary_Visual_Cortex	Excitatory_neuron_4	Primary_Visual_Cortex
chr10	87300717	87296722	2	Krt10	1074	0.809076	0.0290178	0.211653	Excitatory_neuron_4__Primary_Visual_Cortex	Excitatory_neuron_4	Primary_Visual_Cortex
chr5	62016653	62004274	2	Hemgn	237	0.9175	0.0302316	0.131621	Excitatory_neuron_4__Primary_Visual_Cortex	Excitatory_neuron_4	Primary_Visual_Cortex
chr4	124005287	124030337	1	Nr2c2	628	0.521219	0.0304882	0.216114	Excitatory_neuron_4__Primary_Visual_Cortex	Excitatory_neuron_4	Primary_Visual_Cortex
chr1	220729000	220727292	2	Cst6	1778	0.817116	0.0305474	0.383661	Excitatory_neuron_4__Primary_Visual_Cortex	Excitatory_neuron_4	Primary_Visual_Cortex
chr4	84423708	84452989	1	Chn2	416	0.575355	0.0342829	0.146894	Excitatory_neuron_4__Primary_Visual_Cortex	Excitatory_neuron_4	Primary_Visual_Cortex
chr2	116867647	116867744	1	Mir551b	316	0.611073	0.0443669	0.156092	Excitatory_neuron_4__Primary_Visual_Cortex	Excitatory_neuron_4	Primary_Visual_Cortex
chr10	36098051	36301775	1	Adamts2	330	0.84866	0.0471733	0.42294	Excitatory_neuron_4__Primary_Visual_Cortex	Excitatory_neuron_4	Primary_Visual_Cortex
chr14	23480462	23498450	1	Gnrhr	178	0.568194	0.0474368	0.0797995	Excitatory_neuron_4__Primary_Visual_Cortex	Excitatory_neuron_4	Primary_Visual_Cortex
chr1	257076221	257082655	1	Slc35g1	2123	0.572154	0.0476891	0.115475	Excitatory_neuron_4__Primary_Visual_Cortex	Excitatory_neuron_4	Primary_Visual_Cortex
chr12	21989187	21727485	2	Ppp1r35	186	0.704715	0.0489987	0.0768877	Excitatory_neuron_4__Primary_Visual_Cortex	Excitatory_neuron_4	Primary_Visual_Cortex
chr12	22006745	21740057	2	LOC100362783	187	0.704775	0.0489987	0.0767975	Excitatory_neuron_4__Primary_Visual_Cortex	Excitatory_neuron_4	Primary_Visual_Cortex
chr12	22021814	21748602	2	Tsc22d4	188	0.701776	0.0489987	0.0762604	Excitatory_neuron_4__Primary_Visual_Cortex	Excitatory_neuron_4	Primary_Visual_Cortex
chr7	11077411	11079687	1	S1pr4	118	1.77215	0.0489987	0.255935	Excitatory_neuron_4__Primary_Visual_Cortex	Excitatory_neuron_4	Primary_Visual_Cortex
chr12	21721246	21986474	1	Mepce	185	0.703038	0.0493135	0.0767634	Excitatory_neuron_4__Primary_Visual_Cortex	Excitatory_neuron_4	Primary_Visual_Cortex
chr5	106202561	106103498	2	Mllt3	378	0.554217	0.000533164	0.307753	Excitatory_neuron_4__Somatosensory_cortex	Excitatory_neuron_4	Somatosensory_cortex
chr5	147303501	147295176	2	Hpca	679	0.681696	0.000814634	0.552442	Excitatory_neuron_4__Somatosensory_cortex	Excitatory_neuron_4	Somatosensory_cortex
chr13	112031657	112073185	1	Lamb3	536	0.599985	0.000833754	0.239962	Excitatory_neuron_4__Somatosensory_cortex	Excitatory_neuron_4	Somatosensory_cortex
chr9	15214823	15208141	2	Tfeb	87	0.869763	0.000833754	0.247661	Excitatory_neuron_4__Somatosensory_cortex	Excitatory_neuron_4	Somatosensory_cortex
chr5	77725821	77564024	2	LOC298111	318	1.1005	0.00301275	0.126175	Excitatory_neuron_4__Somatosensory_cortex	Excitatory_neuron_4	Somatosensory_cortex
chr5	141823191	141825136	1	Lnc081	618	0.568617	0.00501644	0.444127	Excitatory_neuron_4__Somatosensory_cortex	Excitatory_neuron_4	Somatosensory_cortex
chr13	111849631	111828360	2	Utp25	530	0.717518	0.00752568	0.381563	Excitatory_neuron_4__Somatosensory_cortex	Excitatory_neuron_4	Somatosensory_cortex
chr14	18993184	19023705	1	Rassf6	128	0.669535	0.00783192	0.0985725	Excitatory_neuron_4__Somatosensory_cortex	Excitatory_neuron_4	Somatosensory_cortex
chr4	61420010	61528411	1	Lrguk	261	0.528394	0.00960399	0.15785	Excitatory_neuron_4__Somatosensory_cortex	Excitatory_neuron_4	Somatosensory_cortex
chr5	77945025	77265338	2	Zfp37	314	0.831059	0.0138495	0.283548	Excitatory_neuron_4__Somatosensory_cortex	Excitatory_neuron_4	Somatosensory_cortex
chr8	40076195	40067122	2	Spa17	240	0.571921	0.0187029	0.282842	Excitatory_neuron_4__Somatosensory_cortex	Excitatory_neuron_4	Somatosensory_cortex
chr5	56797502	56800759	1	Tmem215	155	0.545161	0.0228391	0.429854	Excitatory_neuron_4__Somatosensory_cortex	Excitatory_neuron_4	Somatosensory_cortex
chr11	33570256	33570351	1	Mir802	83	0.575166	0.0327774	0.256958	Excitatory_neuron_4__Somatosensory_cortex	Excitatory_neuron_4	Somatosensory_cortex
chr19	17115412	17208055	1	Rpgrip1l	90	0.544505	0.0335193	0.298599	Excitatory_neuron_4__Somatosensory_cortex	Excitatory_neuron_4	Somatosensory_cortex
chr5	59348640	59414945	1	Reck	212	0.846644	0.0335193	0.206922	Excitatory_neuron_4__Somatosensory_cortex	Excitatory_neuron_4	Somatosensory_cortex
chr4	27473150	27438609	2	Krit1	121	0.681058	0.0359524	0.151649	Excitatory_neuron_4__Somatosensory_cortex	Excitatory_neuron_4	Somatosensory_cortex
chr14	80544345	80540576	2	Hmx1	343	0.584496	0.0372211	0.311275	Excitatory_neuron_4__Somatosensory_cortex	Excitatory_neuron_4	Somatosensory_cortex
chr2	242828629	242796661	2	LOC499715	946	0.683215	0.0384951	0.189008	Excitatory_neuron_4__Somatosensory_cortex	Excitatory_neuron_4	Somatosensory_cortex
chr7	71023976	71030582	1	Tac3	511	0.549587	0.0401399	0.324315	Excitatory_neuron_4__Somatosensory_cortex	Excitatory_neuron_4	Somatosensory_cortex
chr7	145174756	145172496	2	Glycam1	1089	0.576087	0.0445513	0.111566	Excitatory_neuron_4__Somatosensory_cortex	Excitatory_neuron_4	Somatosensory_cortex
chr5	168004724	167982438	2	Park7	943	0.556378	0.049861	0.309504	Excitatory_neuron_4__Somatosensory_cortex	Excitatory_neuron_4	Somatosensory_cortex
chr11	68842320	68695839	2	Adcy5	266	1.71642	0.0490785	1.29269	Excitatory_neuron_5__Auditory_Cortex	Excitatory_neuron_5	Auditory_Cortex
chr17	16695126	16692557	2	Id4	143	1.77295	0.0490785	0.934615	Excitatory_neuron_5__Auditory_Cortex	Excitatory_neuron_5	Auditory_Cortex
chr17	46888788	46352103	2	Elmo1	315	1.05462	0.0490785	0.7398	Excitatory_neuron_5__Auditory_Cortex	Excitatory_neuron_5	Auditory_Cortex
chr10	96584947	96191133	2	Prkca	1253	0.717686	0.00126424	1.84417	Excitatory_neuron_5__Motor_Cortex	Excitatory_neuron_5	Motor_Cortex
chr10	87067444	87057335	2	Ccr7	1067	0.689237	0.00309888	0.440275	Excitatory_neuron_5__Motor_Cortex	Excitatory_neuron_5	Motor_Cortex
chr5	77031106	77016871	2	Inip	308	1.02485	0.00345547	0.509983	Excitatory_neuron_5__Motor_Cortex	Excitatory_neuron_5	Motor_Cortex
chr12	31760604	31757407	2	Fzd10	293	1.30403	0.00369633	0.684518	Excitatory_neuron_5__Motor_Cortex	Excitatory_neuron_5	Motor_Cortex
chr13	21678512	22590589	1	Cntnap5b	6	0.753458	0.00369633	0.876834	Excitatory_neuron_5__Motor_Cortex	Excitatory_neuron_5	Motor_Cortex
chr3	11587940	11590528	1	Dpm2	189	0.727275	0.00369633	1.1293	Excitatory_neuron_5__Motor_Cortex	Excitatory_neuron_5	Motor_Cortex
chr6	127248247	127212325	2	Asb2	530	2.12154	0.00369633	0.428854	Excitatory_neuron_5__Motor_Cortex	Excitatory_neuron_5	Motor_Cortex
chr12	31393229	31605564	1	Rimbp2	291	0.645889	0.010851	1.14769	Excitatory_neuron_5__Motor_Cortex	Excitatory_neuron_5	Motor_Cortex
chr3	97723901	97895722	1	Mpped2	769	0.652057	0.0118457	0.949705	Excitatory_neuron_5__Motor_Cortex	Excitatory_neuron_5	Motor_Cortex
chr12	16813838	16749340	2	Elfn1	130	0.847117	0.013777	0.693632	Excitatory_neuron_5__Motor_Cortex	Excitatory_neuron_5	Motor_Cortex
chr20	6102371	6143255	1	Pnpla1	253	1.0613	0.013777	0.760924	Excitatory_neuron_5__Motor_Cortex	Excitatory_neuron_5	Motor_Cortex
chr5	79317206	79235541	2	Whrn	338	0.737043	0.013777	0.639668	Excitatory_neuron_5__Motor_Cortex	Excitatory_neuron_5	Motor_Cortex
chr19	10653761	10644275	2	Cx3cl1	46	0.664475	0.0259302	0.558146	Excitatory_neuron_5__Motor_Cortex	Excitatory_neuron_5	Motor_Cortex
chr1	166739636	166866093	1	Clpb	1089	0.7958	0.0294576	0.568947	Excitatory_neuron_5__Motor_Cortex	Excitatory_neuron_5	Motor_Cortex
chr5	140538260	140558163	1	Ppt1	600	1.91944	0.0294576	0.451101	Excitatory_neuron_5__Motor_Cortex	Excitatory_neuron_5	Motor_Cortex
chr1	1442439	1101687	2	Raet1l	4	2.82632	0.0305642	0.0932147	Excitatory_neuron_5__Motor_Cortex	Excitatory_neuron_5	Motor_Cortex
chr5	149996334	149922797	2	Ptpru	714	0.612189	0.0305642	0.40966	Excitatory_neuron_5__Motor_Cortex	Excitatory_neuron_5	Motor_Cortex
chr10	40208236	40211981	1	Hint1	380	0.917905	0.0314469	0.842968	Excitatory_neuron_5__Motor_Cortex	Excitatory_neuron_5	Motor_Cortex
chr12	7218577	7548536	1	Katnal1	47	2.01408	0.0314469	0.119834	Excitatory_neuron_5__Motor_Cortex	Excitatory_neuron_5	Motor_Cortex
chr12	48509742	48552182	1	Coro1c	451	0.869722	0.0314469	0.946615	Excitatory_neuron_5__Motor_Cortex	Excitatory_neuron_5	Motor_Cortex
chr17	43050961	43339403	1	Carmil1	272	0.553025	0.0314469	0.457348	Excitatory_neuron_5__Motor_Cortex	Excitatory_neuron_5	Motor_Cortex
chr19	11263980	11159772	2	Nup93	56	0.738262	0.0314469	0.420105	Excitatory_neuron_5__Motor_Cortex	Excitatory_neuron_5	Motor_Cortex
chr2	60131776	60325686	1	Prlr	190	1.22416	0.0400979	0.368271	Excitatory_neuron_5__Motor_Cortex	Excitatory_neuron_5	Motor_Cortex
chr2	187863552	187842884	2	Lmna	549	0.648088	0.0400979	0.615522	Excitatory_neuron_5__Motor_Cortex	Excitatory_neuron_5	Motor_Cortex
chr3	80634470	80830068	1	Ambra1	703	0.918117	0.0400979	0.581239	Excitatory_neuron_5__Motor_Cortex	Excitatory_neuron_5	Motor_Cortex
chr2	203768729	203855573	1	Igsf3	744	1.00628	0.0452133	0.479291	Excitatory_neuron_5__Motor_Cortex	Excitatory_neuron_5	Motor_Cortex
chr12	18540166	18534763	2	Il3ra	158	1.36368	0.0464774	0.816635	Excitatory_neuron_5__Motor_Cortex	Excitatory_neuron_5	Motor_Cortex
chr4	109042663	107880611	2	Ctnna2	502	1.03868	0.00369368	2.07548	Excitatory_neuron_5__Primary_Visual_Cortex	Excitatory_neuron_5	Primary_Visual_Cortex
chr1	53520788	53519829	2	Gpr31	210	2.47415	0.0163614	0.50043	Excitatory_neuron_5__Primary_Visual_Cortex	Excitatory_neuron_5	Primary_Visual_Cortex
chr1	218466740	218476208	1	Mrgprf	1709	2.47274	0.0163614	0.611485	Excitatory_neuron_5__Primary_Visual_Cortex	Excitatory_neuron_5	Primary_Visual_Cortex
chr4	114768243	113900556	2	Tlx2	522	3.04912	0.0163614	0.765594	Excitatory_neuron_5__Primary_Visual_Cortex	Excitatory_neuron_5	Primary_Visual_Cortex
chr4	113911129	114779446	1	Pcgf1	523	3.0491	0.0163614	0.765582	Excitatory_neuron_5__Primary_Visual_Cortex	Excitatory_neuron_5	Primary_Visual_Cortex
chr4	113918680	114786293	1	Lbx2	524	3.04912	0.0163614	0.765594	Excitatory_neuron_5__Primary_Visual_Cortex	Excitatory_neuron_5	Primary_Visual_Cortex
chr4	113942040	114808654	1	Mrpl53	525	3.04898	0.0163614	0.765594	Excitatory_neuron_5__Primary_Visual_Cortex	Excitatory_neuron_5	Primary_Visual_Cortex
chr4	113948328	114817459	1	Gcs1	526	3.04908	0.0163614	0.76557	Excitatory_neuron_5__Primary_Visual_Cortex	Excitatory_neuron_5	Primary_Visual_Cortex
chr4	114820000	113951873	2	Wbp1	527	3.04911	0.0163614	0.765588	Excitatory_neuron_5__Primary_Visual_Cortex	Excitatory_neuron_5	Primary_Visual_Cortex
chr4	114823502	113954612	2	Ino80b	528	3.04908	0.0163614	0.76557	Excitatory_neuron_5__Primary_Visual_Cortex	Excitatory_neuron_5	Primary_Visual_Cortex
chr4	113968995	114850701	1	Rtkn	529	3.04909	0.0163614	0.765309	Excitatory_neuron_5__Primary_Visual_Cortex	Excitatory_neuron_5	Primary_Visual_Cortex
chr8	57964988	57982605	1	Poglut3	427	1.35724	0.0163614	0.68434	Excitatory_neuron_5__Primary_Visual_Cortex	Excitatory_neuron_5	Primary_Visual_Cortex
chr9	88490280	90908852	1	Mff	461	0.828277	0.0163614	2.05696	Excitatory_neuron_5__Primary_Visual_Cortex	Excitatory_neuron_5	Primary_Visual_Cortex
chr4	114854315	113981653	2	Wdr54	530	2.85044	0.0235156	0.787485	Excitatory_neuron_5__Primary_Visual_Cortex	Excitatory_neuron_5	Primary_Visual_Cortex
chr5	155649238	155668059	1	Wnt4	814	1.27542	0.0235156	0.494091	Excitatory_neuron_5__Primary_Visual_Cortex	Excitatory_neuron_5	Primary_Visual_Cortex
chr6	37121969	37001360	2	Vsnl1	173	1.06762	0.0235156	0.987467	Excitatory_neuron_5__Primary_Visual_Cortex	Excitatory_neuron_5	Primary_Visual_Cortex
chr5	78483893	78567280	1	Rgs3	331	1.27832	0.0237777	0.765563	Excitatory_neuron_5__Primary_Visual_Cortex	Excitatory_neuron_5	Primary_Visual_Cortex
chr6	122545899	122419046	2	Kcnk10	493	1.33897	0.0237777	0.686939	Excitatory_neuron_5__Primary_Visual_Cortex	Excitatory_neuron_5	Primary_Visual_Cortex
chr3	41019898	41181070	1	Kcnj3	308	1.44212	0.0256317	0.983606	Excitatory_neuron_5__Primary_Visual_Cortex	Excitatory_neuron_5	Primary_Visual_Cortex
chr11	87858453	87973422	1	Pi4ka	424	1.00313	0.0283974	0.775679	Excitatory_neuron_5__Primary_Visual_Cortex	Excitatory_neuron_5	Primary_Visual_Cortex
chr16	46423869	46929023	1	Tenm3	249	0.827069	0.0283974	0.892079	Excitatory_neuron_5__Primary_Visual_Cortex	Excitatory_neuron_5	Primary_Visual_Cortex
chr20	21316826	21426034	1	Cabcoco1	387	2.19787	0.0283974	0.600243	Excitatory_neuron_5__Primary_Visual_Cortex	Excitatory_neuron_5	Primary_Visual_Cortex
chr4	162292305	162302156	1	Clec2d	873	3.30838	0.0283974	0.283497	Excitatory_neuron_5__Primary_Visual_Cortex	Excitatory_neuron_5	Primary_Visual_Cortex
chr5	102743417	102415847	2	Bnc2	370	1.76485	0.0283974	0.590994	Excitatory_neuron_5__Primary_Visual_Cortex	Excitatory_neuron_5	Primary_Visual_Cortex
chr15	50425900	50358192	2	Adam28	363	3.34793	0.0293734	0.230103	Excitatory_neuron_5__Primary_Visual_Cortex	Excitatory_neuron_5	Primary_Visual_Cortex
chr12	576744	546759	2	N4bp2l1	2	1.47798	0.0426555	0.44617	Excitatory_neuron_5__Primary_Visual_Cortex	Excitatory_neuron_5	Primary_Visual_Cortex
chr18	3662656	3616878	2	Npc1	24	1.42552	0.0449084	0.567334	Excitatory_neuron_5__Primary_Visual_Cortex	Excitatory_neuron_5	Primary_Visual_Cortex
chr20	30888751	30813656	2	Adamts14	433	1.5131	0.0449084	0.41383	Excitatory_neuron_5__Primary_Visual_Cortex	Excitatory_neuron_5	Primary_Visual_Cortex
chr4	164899041	164515528	2	Ly49i3	914	3.03447	0.0449084	0.297461	Excitatory_neuron_5__Primary_Visual_Cortex	Excitatory_neuron_5	Primary_Visual_Cortex
chr6	126582034	126450139	2	Itpk1	521	0.912509	0.0449084	1.10906	Excitatory_neuron_5__Primary_Visual_Cortex	Excitatory_neuron_5	Primary_Visual_Cortex
chr4	45854403	45855621	1	LOC685171	183	2.77067	0.0450064	0.1934	Excitatory_neuron_5__Primary_Visual_Cortex	Excitatory_neuron_5	Primary_Visual_Cortex
chr4	73174179	72792252	2	Tpk1	359	1.6039	0.0450064	0.808018	Excitatory_neuron_5__Primary_Visual_Cortex	Excitatory_neuron_5	Primary_Visual_Cortex
chr8	98755104	98760737	1	Zic4	683	2.32601	0.0458678	0.479558	Excitatory_neuron_5__Primary_Visual_Cortex	Excitatory_neuron_5	Primary_Visual_Cortex
chr4	96252634	96331555	1	RGD1560028	456	2.62525	0.0462969	0.261285	Excitatory_neuron_5__Primary_Visual_Cortex	Excitatory_neuron_5	Primary_Visual_Cortex
chr17	47662553	47696451	1	Stard3nl	320	2.12758	0.00697229	0.627735	Inhibitory_neuron__Primary_Visual_Cortex	Inhibitory_neuron	Primary_Visual_Cortex
chr1	209641123	209523157	2	Ebf3	1571	1.35399	0.0194384	0.943589	Meningeal_cell__Motor_Cortex	Meningeal_cell	Motor_Cortex
chr1	198409360	198413497	1	Cdipt	1471	3.51252	0.0429249	0.775871	Meningeal_cell__Primary_Visual_Cortex	Meningeal_cell	Primary_Visual_Cortex
chr9	9988057	10001962	1	Slc25a23	28	0.990627	0.0204287	0.367605	Oligodendrocyte_precursor__Primary_Visual_Cortex	Oligodendrocyte_precursor	Primary_Visual_Cortex
chr10	21995692	20846091	2	Tenm2	247	0.615807	0.00026154	2.48327	PVALB__Primary_Visual_Cortex	PVALB	Primary_Visual_Cortex
chr2	198762138	198771028	1	Pex11b	705	1.37614	0.00777845	0.418591	SST__Motor_Cortex	SST	Motor_Cortex
chr8	80631926	80203609	2	Unc13c	607	0.738315	0.00777845	0.887876	SST__Motor_Cortex	SST	Motor_Cortex
chr15	20779802	20776216	2	Bmp4	88	0.823294	0.0455669	0.201422	SST__Motor_Cortex	SST	Motor_Cortex
chr10	21995692	20846091	2	Tenm2	247	0.594906	4.71793e-05	2.4486	SST__Primary_Visual_Cortex	SST	Primary_Visual_Cortex
